# Supplementary material for: 2-Hydr­oxy-3,3-dimethyl-7-nitro-3,4-dihydro­isoquinolin-1(2H)-one
Source: Acta Crystallogr Sect E Struct Rep Online. 2008 May 10;64(Pt 6):o1050. doi: 10.1107/S1600536808013457 (PMC2961355; doi:10.1107/S1600536808013457)
Supplement: Supplementary file 1 [file e-64-o1050-sup1.cif]

##############################################################################
###                                                                        ###
###        Electronic paper (Acta Crystallographica Section E)             ###
###                                                                        ###
##############################################################################
#                                                                            #
# This CIF contains the data in a paper accepted for publication in Acta     #
# Crystallographica Section E. It conforms to the requirements of Notes      #
# for Authors for Section E, and has been peer reviewed under the auspices   #
# of the IUCr Commission on Journals.                                        #
#                                                                            #
# Full details of the Crystallographic Information File format               #
# are given in the paper "The Crystallographic Information File (CIF):       #
# a New Standard Archive File for Crystallography" by S. R. Hall, F. H.      #
# Allen and I. D. Brown [Acta Cryst. (1991), A47, 655-685].                  #
#                                                                            #
# The current version of the core CIF dictionary is obtainable from          #
# ftp://ftp.iucr.org/pub/cif_core.dic. The current version number is 2.4.    #
#                                                                            #
# Software is freely available for graphical display of the structure(s) in  #
# this CIF.  For information consult the CIF home page http://www.iucr.org/  #
# cif/home.html                                                              #
#                                                                            #
# This file may be used for bona fide research purposes within the           #
# scientific community so long as proper attribution is given to the journal # 
# article from which it was obtained.                                        #
#                                                                            #
##############################################################################
                                             
data_I
_audit_creation_method     SHELXL-97
_chemical_name_systematic
;
2-Hydroxy-3,3-dimethyl-7-nitro-3,4-dihydroisoquinolin-1(2H)-one
;
_chemical_name_common     'hydroxamic'
_chemical_formula_moiety     'C11 H12 N2 O4'
_chemical_formula_sum     'C11 H12 N2 O4'
_chemical_formula_iupac     'C11 H12 N2 O4'
_chemical_formula_weight     236.23
_chemical_melting_point     418
_symmetry_cell_setting     monoclinic
_symmetry_space_group_name_H-M     'P 21/n'
_symmetry_space_group_name_Hall     '-P 2yn'
loop_
    _symmetry_equiv_pos_as_xyz
    'x, y, z'
    '-x+1/2, y+1/2, -z+1/2'
    '-x, -y, -z'
    'x-1/2, -y-1/2, z-1/2'
_cell_length_a     5.8805(9)
_cell_length_b     18.605(4)
_cell_length_c     10.1588(17)
_cell_angle_alpha     90.00
_cell_angle_beta     103.056(12)
_cell_angle_gamma     90.00
_cell_volume     1082.7(3)
_cell_formula_units_Z     4
_cell_measurement_reflns_used     2421
_cell_measurement_theta_min     2.48
_cell_measurement_theta_max     23.17
_cell_measurement_temperature     296
_exptl_crystal_description     'prism'
_exptl_crystal_colour     'Colourless'
_exptl_crystal_size_max     0.600
_exptl_crystal_size_mid     0.508
_exptl_crystal_size_min     0.218
_exptl_crystal_density_diffrn     1.449
_exptl_crystal_density_meas     ?
_exptl_crystal_density_method     'not measured'
_exptl_crystal_F_000     496
_exptl_absorpt_coefficient_mu     0.112
_exptl_absorpt_correction_type     'multi-scan'
_exptl_absorpt_process_details     '(Coppens <i>et al.</i>,  1965)'
_exptl_absorpt_correction_T_min     0.938
_exptl_absorpt_correction_T_max     0.975
_diffrn_ambient_temperature     296
_diffrn_radiation_type     'MoK\a'
_diffrn_radiation_wavelength     0.71073
_diffrn_radiation_source     'sealed tube'
_diffrn_radiation_monochromator     'graphite'
_diffrn_measurement_device_type     'Bruker SMART CCD area-detector'
_diffrn_measurement_method     '\f and \w'
_diffrn_detector_area_resol_mean     ?
_diffrn_reflns_number     7659
_diffrn_reflns_av_R_equivalents     0.0208
_diffrn_reflns_av_sigmaI/netI     0.0375
_diffrn_reflns_theta_min     2.19
_diffrn_reflns_theta_max     30.42
_diffrn_reflns_theta_full     30.42
_diffrn_measured_fraction_theta_max     1.000
_diffrn_measured_fraction_theta_full     1.000
_diffrn_reflns_limit_h_min     -8
_diffrn_reflns_limit_h_max     8
_diffrn_reflns_limit_k_min     0
_diffrn_reflns_limit_k_max     26
_diffrn_reflns_limit_l_min     0
_diffrn_reflns_limit_l_max     14
_diffrn_standards_number     ?
_diffrn_standards_interval_count     ?
_diffrn_standards_interval_time     ?
_diffrn_standards_decay_%     ?
_refine_special_details
;
Refinement of <i>F</i>^2^ against ALL reflections. The weighted <i>R</i>-factor
<i>wR</i> and goodness of fit <i>S</i> are based on <i>F</i>^2^, conventional
<i>R</i>-factors <i>R</i> are based on <i>F</i>, with <i>F</i> set to zero for
negative <i>F</i>^2^. The threshold expression of <i>F</i>^2^ >
\s(<i>F</i>^2^) is used only for calculating <i>R</i>-factors(gt) <i>etc</i>.
and is not relevant to the choice of reflections for refinement.
<i>R</i>-factors based on <i>F</i>^2^ are statistically about twice as large
as those based on <i>F</i>, and <i>R</i>- factors based on ALL data will be
even larger.
;
_reflns_number_total     3286
_reflns_number_gt     2051
_reflns_threshold_expression     I>2\s(I)
_refine_ls_structure_factor_coef     Fsqd
_refine_ls_matrix_type     full
_refine_ls_R_factor_all     0.0737
_refine_ls_R_factor_gt     0.0441
_refine_ls_wR_factor_gt     0.1072
_refine_ls_wR_factor_ref     0.1505
_refine_ls_goodness_of_fit_ref     1.109
_refine_ls_restrained_S_all     1.109
_refine_ls_number_reflns     3286
_refine_ls_number_parameters     157
_refine_ls_number_restraints     0
_refine_ls_hydrogen_treatment     constr
_refine_ls_weighting_scheme     calc
_refine_ls_weighting_details
         'calc w=1/[\s^2^(Fo^2^)+(0.0543P)^2^+0.0949P] where P=(Fo^2^+2Fc^2^)/3'
_atom_sites_solution_hydrogens     geom
_atom_sites_solution_primary     direct
_atom_sites_solution_secondary     difmap
_refine_ls_shift/su_max     0.001
_refine_ls_shift/su_mean     0.000
_refine_diff_density_max     0.258
_refine_diff_density_min     -0.269
_refine_ls_extinction_method     none
_refine_ls_extinction_coef     ?
loop_
    _atom_type_symbol
    _atom_type_description
    _atom_type_scat_dispersion_real
    _atom_type_scat_dispersion_imag
    _atom_type_scat_source
    'C' 'C' 0.0033 0.0016
                         'International Tables Vol C Tables 4.2.6.8 and 6.1.1.4'
    'N' 'N' 0.0061 0.0033
                         'International Tables Vol C Tables 4.2.6.8 and 6.1.1.4'
    'O' 'O' 0.0106 0.0060
                         'International Tables Vol C Tables 4.2.6.8 and 6.1.1.4'
    'H' 'H' 0.0000 0.0000
                         'International Tables Vol C Tables 4.2.6.8 and 6.1.1.4'
_computing_data_collection     'SMART (Bruker, 1998)'
_computing_cell_refinement     'SAINT (Bruker, 1998)'
_computing_data_reduction     'SAINT (Bruker, 1998)'
_computing_structure_solution     'SHELXS97 (Sheldrick, 2008)'
_computing_structure_refinement     'SHELXL97 (Sheldrick, 2008)'
_computing_molecular_graphics
;
ORTEPIII (Burnett & Johnson, 1996), ORTEP-3 for Windows (Farrugia,
1997) and
PLATON (Spek, 2003)
;
_computing_publication_material     'WinGX (Farrugia, 1999)'
loop_
    _atom_site_type_symbol
    _atom_site_label
    _atom_site_fract_x
    _atom_site_fract_y
    _atom_site_fract_z
    _atom_site_U_iso_or_equiv
    _atom_site_adp_type
    _atom_site_calc_flag
    _atom_site_refinement_flags
    _atom_site_occupancy
    _atom_site_disorder_assembly
    _atom_site_disorder_group
    C C1 0.7652(2) 0.53911(7) 0.36105(13) 0.0323(3) Uani d . 1 . .
    C C3 0.7990(2) 0.67410(7) 0.36068(15) 0.0380(3) Uani d . 1 . .
    C C4 0.8660(3) 0.66689(8) 0.22427(15) 0.0426(3) Uani d . 1 . .
    H H4A 0.7256 0.6692 0.1527 0.051 Uiso calc R 1 . .
    H H4B 0.9645 0.7072 0.2127 0.051 Uiso calc R 1 . .
    C C5 1.1554(3) 0.59404(8) 0.13045(14) 0.0393(3) Uani d . 1 . .
    H H5 1.1903 0.6347 0.0857 0.047 Uiso calc R 1 . .
    C C6 1.2662(3) 0.52948(8) 0.11699(14) 0.0410(3) Uani d . 1 . .
    H H6 1.3779 0.5268 0.0653 0.049 Uiso calc R 1 . .
    C C7 1.2075(2) 0.46956(7) 0.18163(13) 0.0339(3) Uani d . 1 . .
    C C8 1.0435(2) 0.47108(7) 0.25982(13) 0.0330(3) Uani d . 1 . .
    H H8 1.0052 0.4297 0.3015 0.040 Uiso calc R 1 . .
    C C9 0.9371(2) 0.53674(7) 0.27418(12) 0.0296(2) Uani d . 1 . .
    C C10 0.9923(2) 0.59838(7) 0.21048(13) 0.0338(3) Uani d . 1 . .
    C C13 1.0066(3) 0.68808(8) 0.47591(16) 0.0471(3) Uani d . 1 . .
    H H13A 0.9566 0.6890 0.5596 0.071 Uiso calc R 1 . .
    H H13B 1.0752 0.7335 0.4625 0.071 Uiso calc R 1 . .
    H H13C 1.1200 0.6506 0.4789 0.071 Uiso calc R 1 . .
    C C14 0.6172(3) 0.73411(8) 0.35087(19) 0.0538(4) Uani d . 1 . .
    H H14A 0.4823 0.7226 0.2813 0.081 Uiso calc R 1 . .
    H H14B 0.6829 0.7787 0.3294 0.081 Uiso calc R 1 . .
    H H14C 0.5727 0.7386 0.4358 0.081 Uiso calc R 1 . .
    N N2 0.6880(2) 0.60494(6) 0.38233(13) 0.0402(3) Uani d . 1 . .
    N N15 1.3238(2) 0.40117(7) 0.16643(13) 0.0438(3) Uani d . 1 . .
    O O11 0.69294(19) 0.48475(5) 0.40857(11) 0.0437(3) Uani d . 1 . .
    O O12 0.5448(2) 0.61049(6) 0.47313(13) 0.0542(3) Uani d . 1 . .
    H H12 0.5129 0.5702 0.4961 0.081 Uiso calc R 1 . .
    O O16 1.4723(3) 0.40057(7) 0.09958(16) 0.0701(4) Uani d . 1 . .
    O O17 1.2691(3) 0.34788(6) 0.22078(16) 0.0724(5) Uani d . 1 . .
loop_
    _atom_site_aniso_label
    _atom_site_aniso_U_11
    _atom_site_aniso_U_22
    _atom_site_aniso_U_33
    _atom_site_aniso_U_12
    _atom_site_aniso_U_13
    _atom_site_aniso_U_23
    C1 0.0312(5) 0.0344(6) 0.0338(6) -0.0011(5) 0.0129(4) -0.0013(5)
    C3 0.0393(7) 0.0316(6) 0.0463(8) 0.0024(5) 0.0163(5) 0.0012(5)
    C4 0.0514(8) 0.0382(7) 0.0403(7) 0.0039(6) 0.0146(6) 0.0078(5)
    C5 0.0468(8) 0.0409(7) 0.0340(7) -0.0071(5) 0.0172(5) 0.0027(5)
    C6 0.0422(7) 0.0506(8) 0.0357(7) -0.0047(6) 0.0203(5) -0.0025(6)
    C7 0.0331(6) 0.0385(7) 0.0323(6) -0.0022(5) 0.0118(4) -0.0066(5)
    C8 0.0341(6) 0.0356(6) 0.0316(6) -0.0023(4) 0.0125(4) -0.0028(5)
    C9 0.0251(5) 0.0356(6) 0.0300(5) -0.0015(4) 0.0102(4) -0.0009(4)
    C10 0.0369(6) 0.0378(7) 0.0283(6) -0.0015(5) 0.0104(4) 0.0001(5)
    C13 0.0491(8) 0.0449(8) 0.0478(8) -0.0067(6) 0.0120(6) -0.0062(6)
    C14 0.0549(10) 0.0395(8) 0.0710(11) 0.0094(7) 0.0224(8) 0.0025(7)
    N2 0.0398(6) 0.0384(6) 0.0484(7) 0.0012(5) 0.0225(5) -0.0004(5)
    N15 0.0435(7) 0.0449(7) 0.0484(7) -0.0015(5) 0.0216(5) -0.0107(5)
    O11 0.0474(6) 0.0392(5) 0.0530(6) -0.0016(4) 0.0290(5) 0.0036(4)
    O12 0.0577(7) 0.0439(6) 0.0759(8) 0.0026(5) 0.0466(6) -0.0024(5)
    O16 0.0803(10) 0.0621(8) 0.0872(10) 0.0148(7) 0.0593(9) 0.0031(7)
    O17 0.0887(11) 0.0377(6) 0.1104(12) -0.0020(6) 0.0633(10) -0.0055(7)
_geom_special_details
;
 All esds (except the esd in the dihedral angle between two l.s. planes)
 are estimated using the full covariance matrix.  The cell esds are taken
 into account individually in the estimation of esds in distances, angles
 and torsion angles; correlations between esds in cell parameters are only
 used when they are defined by crystal symmetry.  An approximate (isotropic)
 treatment of cell esds is used for estimating esds involving l.s. planes.
;
loop_
    _geom_bond_atom_site_label_1
    _geom_bond_atom_site_label_2
    _geom_bond_site_symmetry_2
    _geom_bond_distance
    _geom_bond_publ_flag
    C1 O11 . 1.2366(15) ?
    C1 N2 . 1.3407(16) ?
    C1 C9 . 1.4851(16) ?
    C3 N2 . 1.4818(18) ?
    C3 C13 . 1.511(2) ?
    C3 C4 . 1.530(2) ?
    C3 C14 . 1.533(2) ?
    C4 C10 . 1.497(2) ?
    C4 H4A . 0.9700 ?
    C4 H4B . 0.9700 ?
    C5 C6 . 1.388(2) ?
    C5 C10 . 1.3927(18) ?
    C5 H5 . 0.9300 ?
    C6 C7 . 1.3768(19) ?
    C6 H6 . 0.9300 ?
    C7 C8 . 1.3816(17) ?
    C7 N15 . 1.4690(18) ?
    C8 C9 . 1.3950(17) ?
    C8 H8 . 0.9300 ?
    C9 C10 . 1.3905(17) ?
    C13 H13A . 0.9600 ?
    C13 H13B . 0.9600 ?
    C13 H13C . 0.9600 ?
    C14 H14A . 0.9600 ?
    C14 H14B . 0.9600 ?
    C14 H14C . 0.9600 ?
    N2 O12 . 1.3862(14) ?
    N15 O17 . 1.2130(17) ?
    N15 O16 . 1.2215(16) ?
    O12 H12 . 0.8200 ?
loop_
    _geom_angle_atom_site_label_1
    _geom_angle_atom_site_label_2
    _geom_angle_atom_site_label_3
    _geom_angle_site_symmetry_1
    _geom_angle_site_symmetry_3
    _geom_angle
    _geom_angle_publ_flag
    O11 C1 N2 . . 121.69(11) ?
    O11 C1 C9 . . 123.22(11) ?
    N2 C1 C9 . . 115.07(11) ?
    N2 C3 C13 . . 109.91(12) ?
    N2 C3 C4 . . 105.70(11) ?
    C13 C3 C4 . . 112.86(12) ?
    N2 C3 C14 . . 108.53(12) ?
    C13 C3 C14 . . 110.76(13) ?
    C4 C3 C14 . . 108.88(12) ?
    C10 C4 C3 . . 113.20(11) ?
    C10 C4 H4A . . 108.9 ?
    C3 C4 H4A . . 108.9 ?
    C10 C4 H4B . . 108.9 ?
    C3 C4 H4B . . 108.9 ?
    H4A C4 H4B . . 107.8 ?
    C6 C5 C10 . . 120.56(12) ?
    C6 C5 H5 . . 119.7 ?
    C10 C5 H5 . . 119.7 ?
    C7 C6 C5 . . 118.67(12) ?
    C7 C6 H6 . . 120.7 ?
    C5 C6 H6 . . 120.7 ?
    C6 C7 C8 . . 122.71(12) ?
    C6 C7 N15 . . 118.59(11) ?
    C8 C7 N15 . . 118.70(12) ?
    C7 C8 C9 . . 117.77(11) ?
    C7 C8 H8 . . 121.1 ?
    C9 C8 H8 . . 121.1 ?
    C10 C9 C8 . . 121.09(11) ?
    C10 C9 C1 . . 120.91(11) ?
    C8 C9 C1 . . 118.00(11) ?
    C9 C10 C5 . . 119.18(12) ?
    C9 C10 C4 . . 119.07(12) ?
    C5 C10 C4 . . 121.68(12) ?
    C3 C13 H13A . . 109.5 ?
    C3 C13 H13B . . 109.5 ?
    H13A C13 H13B . . 109.5 ?
    C3 C13 H13C . . 109.5 ?
    H13A C13 H13C . . 109.5 ?
    H13B C13 H13C . . 109.5 ?
    C3 C14 H14A . . 109.5 ?
    C3 C14 H14B . . 109.5 ?
    H14A C14 H14B . . 109.5 ?
    C3 C14 H14C . . 109.5 ?
    H14A C14 H14C . . 109.5 ?
    H14B C14 H14C . . 109.5 ?
    C1 N2 O12 . . 117.02(11) ?
    C1 N2 C3 . . 126.35(11) ?
    O12 N2 C3 . . 112.85(10) ?
    O17 N15 O16 . . 122.81(13) ?
    O17 N15 C7 . . 118.86(12) ?
    O16 N15 C7 . . 118.34(12) ?
    N2 O12 H12 . . 109.5 ?
loop_
    _geom_hbond_atom_site_label_D
    _geom_hbond_atom_site_label_H
    _geom_hbond_atom_site_label_A
    _geom_hbond_site_symmetry_A
    _geom_hbond_distance_DH
    _geom_hbond_distance_HA
    _geom_hbond_distance_DA
    _geom_hbond_angle_DHA
    O12 H12 O11 3_666 0.82 1.99 2.7013(14) 144.1
    O12 H12 O11 . 0.82 2.20 2.6305(15) 112.5
data_global
_journal_date_recd_electronic     2008-03-27
_journal_date_accepted     2008-05-06
_journal_name_full     'Acta Crystallographica, Section E'
_journal_year     2008
_journal_volume     64
_journal_issue      6
_journal_page_first     o1050
_journal_page_last     o1050
_journal_paper_category     QO
_journal_coeditor_code     DN2332
_publ_contact_author_name     'Dr. Mohamed Damak'
_publ_contact_author_address
;
Laboratoire de chimie des Substances Naturelles, Facult\'e des Sciences de Sfax,
 BP 1171, 3000, Sfax, Tunisie
;
_publ_contact_author_email     mohamed.damak@fss.rnu.tn
_publ_contact_author_fax     '(216) 74 27 44 37'
_publ_contact_author_phone     '(216) 74 27 64 00'
_publ_section_title
;
2-Hydroxy-3,3-dimethyl-7-nitro-3,4-dihydroisoquinolin-1(2<i>H</i>)-one
;
loop_
    _publ_author_name
    _publ_author_address
    'Hassen Ben Salah'
;
Laboratoire de Chimie des Substances Naturelles, Facult\'e des Sciences de Sfax,
BP 1171, 3000 Sfax, Tunisia
;
    'Majed Kammoun'
;
Laboratoire de Chimie des Substances Naturelles, Facult\'e des Sciences de Sfax,
BP 1171, 3000 Sfax, Tunisia
;
    'Besma Hamdi'
;
Laboratoire de Sciences de Mat\'eriaux et d'Environnement,
Facult\'e des Sciences de Sfax, BP 1171, 3000 Sfax, Tunisia
;
    'Luis Boh\'e'
;
ICSN--CNRS, 1 avenue de la Terrasse, 91198 Gif sur Yvette, France
;
    'Mohamed Damak'
;
Laboratoire de Chimie des Substances Naturelles, Facult\'e des Sciences de Sfax,
BP 1171, 3000 Sfax, Tunisia
;
