# Supplementary material for: 2-Hydr­oxy-3,3-dimethyl-7-nitro-3,4-dihydro­isoquinolin-1(2H)-one
Source: Acta Crystallogr Sect E Struct Rep Online. 2008 May 10;64(Pt 6):o1050. doi: 10.1107/S1600536808013457 (PMC2961355; doi:10.1107/S1600536808013457)
Supplement: Supplementary file 2 [file e-64-o1050-Isup2.hkl]

#
# Unique observed reflections after correcting
# for dispersion and merging Friedel opposites
#
data_I
_shelx_title ' profdamakmejet_0m in P2(1)/n'
_shelx_refln_list_code          3
_shelx_F_calc_maximum      182.50
_exptl_crystal_F_000       483.00
_reflns_d_resolution_high  0.7018
 
loop_
 _symmetry_equiv_pos_as_xyz
 'x, y, z'
 '-x+1/2, y+1/2, -z+1/2'
 '-x, -y, -z'
 'x-1/2, -y-1/2, z-1/2'
 
_cell_length_a     5.8805
_cell_length_b    18.6048
_cell_length_c    10.1588
_cell_angle_alpha  90.000
_cell_angle_beta  103.056
_cell_angle_gamma  90.000
 
loop_
 _refln_index_h
 _refln_index_k
 _refln_index_l
 _refln_F_meas
 _refln_F_sigma
 _refln_A_calc
 _refln_B_calc
   2   0   0     19.7645      0.6288    -21.8249      0.0000
   4   0   0     32.4287      0.7688     31.2739      0.0000
   6   0   0      6.8278      0.5511      6.9014      0.0000
   8   0   0      3.1661      0.0537     -3.1570      0.0000
   1   1   0     15.2555      1.1022     14.5762      0.0000
   2   1   0     31.3958      0.8656    -31.1026      0.0000
   3   1   0     18.1021      0.3423     18.5390      0.0000
   4   1   0      1.9564      1.0919      0.2554      0.0000
   5   1   0      5.3947      0.3589     -4.6111      0.0000
   6   1   0      1.9431      0.5742      0.4986      0.0000
   7   1   0      2.2970      0.6259     -0.6032      0.0000
   8   1   0      2.0465      0.0237     -2.0044      0.0000
   0   2   0     95.8984      0.4205     91.8263      0.0000
   1   2   0    101.6828      1.4987    101.2566      0.0000
   2   2   0     25.5796      0.4224    -25.4013      0.0000
   3   2   0      3.1441      0.2346      2.8219      0.0000
   4   2   0     19.6896      0.3840     19.2726      0.0000
   5   2   0     11.2717      0.3342     11.2241      0.0000
   6   2   0      2.5009      0.5754     -2.9166      0.0000
   7   2   0      5.9758      0.4595      5.8679      0.0000
   8   2   0      3.6075      1.4804     -4.1229      0.0000
   1   3   0      6.5271      0.2566      6.1132      0.0000
   2   3   0     15.6617      0.2926    -17.1451      0.0000
   3   3   0     15.3820      0.3136     15.0180      0.0000
   4   3   0      9.8656      0.3010      9.7823      0.0000
   5   3   0      3.7471      0.4054     -4.1289      0.0000
   6   3   0      0.0000      0.8876      0.4504      0.0000
   7   3   0      6.3241      0.6487     -6.1539      0.0000
   8   3   0      3.2649      0.3785     -3.2729      0.0000
   0   4   0     36.3733      0.3950    -37.3189      0.0000
   1   4   0     16.7313      0.4520    -15.4847      0.0000
   2   4   0     17.4730      0.3192    -16.8095      0.0000
   3   4   0     15.3794      0.3169     15.2276      0.0000
   4   4   0      0.1287      0.7260     -1.6168      0.0000
   5   4   0     12.7276      0.5741     13.1047      0.0000
   6   4   0     10.7521      0.3704    -11.1748      0.0000
   7   4   0      4.4929      0.7348      4.7329      0.0000
   8   4   0      1.5502      0.7972     -0.4696      0.0000
   1   5   0     63.5378      0.6884     63.4663      0.0000
   2   5   0     11.6146      0.2579     11.8633      0.0000
   3   5   0     11.7841      0.2300     10.8112      0.0000
   4   5   0      1.8716      1.0571      1.5283      0.0000
   5   5   0      9.2004      0.3367      8.7741      0.0000
   6   5   0     14.3604      0.3920     14.6015      0.0000
   7   5   0      5.0334      0.7138     -4.9001      0.0000
   8   5   0      1.5612      0.7916     -1.7194      0.0000
   0   6   0      4.0084      0.1725      3.6933      0.0000
   1   6   0     14.1328      0.1637    -14.5069      0.0000
   2   6   0     45.8663      0.7189    -44.8638      0.0000
   3   6   0      9.5063      0.2735      9.0279      0.0000
   4   6   0      7.7924      0.3910      7.5828      0.0000
   5   6   0      4.1645      0.4121      4.0860      0.0000
   6   6   0      6.9008      0.4116     -6.1875      0.0000
   7   6   0      3.6213      0.8714     -2.6023      0.0000
   1   7   0      2.2459      0.1719     -1.9540      0.0000
   2   7   0     83.7333      1.3910     83.4004      0.0000
   3   7   0      0.9634      0.7004      1.8760      0.0000
   4   7   0     12.7363      0.3272    -12.4893      0.0000
   5   7   0      6.3108      0.3658     -6.5657      0.0000
   6   7   0     15.3734      0.4057     15.3673      0.0000
   7   7   0      0.0000      1.1936      0.1872      0.0000
   0   8   0     24.9920      0.3355     25.4567      0.0000
   1   8   0     11.3848      0.1764     10.9068      0.0000
   2   8   0      4.9192      0.2290     -5.2126      0.0000
   3   8   0      6.0672      0.2904     -6.2690      0.0000
   4   8   0      4.0935      0.3731     -4.0144      0.0000
   5   8   0      6.2343      0.3784      5.8080      0.0000
   6   8   0      0.0000      1.1571      1.9215      0.0000
   7   8   0      1.1117      1.2498     -1.7433      0.0000
   1   9   0     48.4756      0.5597    -48.4080      0.0000
   2   9   0     26.4504      0.3298     26.0396      0.0000
   3   9   0     14.5284      0.7627     15.7760      0.0000
   4   9   0      7.3884      0.3275     -6.6472      0.0000
   5   9   0      6.8499      0.9621     -6.7956      0.0000
   6   9   0     11.8913      0.5798     11.9915      0.0000
   7   9   0      5.3796      0.7400      5.0526      0.0000
   0  10   0     30.7105      0.4966     31.0345      0.0000
   1  10   0      6.6283      0.1578     -6.7993      0.0000
   2  10   0     25.6067      0.3052     25.2469      0.0000
   3  10   0     18.5204      0.4447     17.8469      0.0000
   4  10   0      2.5614      1.0235      2.5971      0.0000
   5  10   0      8.4795      0.3764      8.7067      0.0000
   6  10   0     13.8999      0.5920     14.4695      0.0000
   7  10   0      0.0000      1.2635      2.5348      0.0000
   1  11   0      1.0855      0.4272     -1.5114      0.0000
   2  11   0      0.0000      0.5215     -0.0582      0.0000
   3  11   0      2.4510      0.3461      2.5668      0.0000
   4  11   0      1.3532      0.5673     -1.4589      0.0000
   5  11   0      3.3658      0.7356     -2.6324      0.0000
   6  11   0      5.1780      0.6751      5.5565      0.0000
   7  11   0      6.6298      0.4487      6.7737      0.0000
   0  12   0      7.8385      0.2442      7.6545      0.0000
   1  12   0      1.0025      0.3940      0.8396      0.0000
   2  12   0      6.9491      0.1863     -6.9142      0.0000
   3  12   0     10.2662      0.2084     10.4194      0.0000
   4  12   0      8.5764      0.2473     -9.0375      0.0000
   5  12   0      5.0297      0.3954      5.6955      0.0000
   6  12   0      9.3591      0.3934      9.3824      0.0000
   7  12   0      6.6178      0.4601      6.7559      0.0000
   1  13   0      9.3533      0.1834     -9.0652      0.0000
   2  13   0      1.1020      0.4391      0.9146      0.0000
   3  13   0      2.3649      0.3023     -2.1300      0.0000
   4  13   0      2.6545      0.4230     -2.0824      0.0000
   5  13   0      1.8177      0.5399     -2.3330      0.0000
   6  13   0      4.4695      0.3849      4.6232      0.0000
   7  13   0      2.0583      0.8017      3.1053      0.0000
   0  14   0     55.7128      1.2313    -57.8910      0.0000
   1  14   0      6.2070      0.1900      6.1879      0.0000
   2  14   0      3.7983      0.2262     -3.7416      0.0000
   3  14   0      3.8193      0.2526      3.7797      0.0000
   4  14   0      8.7483      0.2655     -9.3824      0.0000
   5  14   0      0.3620      0.7963     -0.1013      0.0000
   6  14   0      1.5643      0.7390     -1.1717      0.0000
   1  15   0      1.9877      0.3201     -2.1871      0.0000
   2  15   0      4.4291      0.3955      4.1917      0.0000
   3  15   0      1.0043      0.6784     -0.2389      0.0000
   4  15   0      0.6355      0.8900      1.1926      0.0000
   5  15   0      1.3339      0.7971     -1.2898      0.0000
   6  15   0      2.7829      0.5006      2.6465      0.0000
   0  16   0     38.9248      0.8987    -39.7659      0.0000
   1  16   0     25.8313      0.4615    -26.0984      0.0000
   2  16   0      9.3233      0.2835      9.2176      0.0000
   3  16   0      1.8429      0.4753     -1.7214      0.0000
   4  16   0      6.3515      0.2900     -6.3530      0.0000
   5  16   0      0.0000      0.8490     -0.6199      0.0000
   6  16   0      0.0000      0.9634      0.6680      0.0000
   1  17   0     10.7817      0.4807    -10.6735      0.0000
   2  17   0      8.0008      0.3485      7.7142      0.0000
   3  17   0      4.1117      0.3120     -3.6045      0.0000
   4  17   0      6.2035      0.2991     -6.3534      0.0000
   5  17   0      0.8582      0.8870      1.2267      0.0000
   6  17   0      0.1362      1.0840      1.9130      0.0000
   0  18   0      0.0000      0.9264     -1.2108      0.0000
   1  18   0     12.5736      0.3412    -12.8613      0.0000
   2  18   0      0.9976      0.8244      0.9711      0.0000
   3  18   0      5.6542      0.2894      5.2597      0.0000
   4  18   0      5.7377      0.3186     -6.1723      0.0000
   5  18   0      6.3522      0.4021     -5.8987      0.0000
   1  19   0      9.0575      0.5106     -8.9632      0.0000
   2  19   0      4.7850      0.2952      5.1333      0.0000
   3  19   0      0.9769      0.7909     -1.0592      0.0000
   4  19   0      9.9822      0.3015    -10.0571      0.0000
   5  19   0      5.8173      0.4974     -5.7648      0.0000
   0  20   0      3.1003      0.6577      2.9238      0.0000
   1  20   0      2.7637      0.6324     -2.7615      0.0000
   2  20   0      1.1160      0.8907      1.6053      0.0000
   3  20   0      0.9588      0.9476      1.2133      0.0000
   4  20   0      0.0000      0.9911      0.9702      0.0000
   5  20   0      1.8016      0.9112     -2.6959      0.0000
   1  21   0      1.6196      0.7255     -1.2390      0.0000
   2  21   0      7.7839      0.3764     -6.8713      0.0000
   3  21   0      5.7627      0.5666      5.1560      0.0000
   4  21   0      0.8021      0.9911      0.5324      0.0000
   0  22   0      2.1424      0.9064     -0.1974      0.0000
   1  22   0      2.1249      0.8739     -2.3381      0.0000
   2  22   0      2.4120      0.6688      1.3588      0.0000
   3  22   0      1.1109      0.9822     -0.6541      0.0000
   4  22   0      0.8358      1.0233     -0.6416      0.0000
   1  23   0      5.7305      0.4370      5.6654      0.0000
   2  23   0      8.3455      0.4099     -7.8383      0.0000
   3  23   0      7.2172      0.4353     -7.1305      0.0000
   4  23   0      1.4876      1.3803      0.2673      0.0000
   0  24   0      6.6392      0.6179     -6.7617      0.0000
   1  24   0      5.5191      0.4578     -4.9866      0.0000
   2  24   0      2.4168      0.9843     -2.1804      0.0000
   3  24   0      1.5487      1.0350     -2.3234      0.0000
   1  25   0      0.4679      0.9882      0.3470      0.0000
   2  25   0      2.4908      0.7073      2.2947      0.0000
   0  26   0      0.0000      1.0644     -0.4024      0.0000
   1  26   0      3.9592      0.5454     -3.4784      0.0000
  -7   0   1      2.9413      0.8666      2.4831      0.0000
  -5   0   1      1.7479      0.8055      2.1706      0.0000
  -3   0   1     42.2225      0.9452    -41.0591      0.0000
  -1   0   1      6.0016      0.2778      6.0822      0.0000
   1   0   1      6.2586      0.3025      7.0554      0.0000
   3   0   1      6.5951      0.4417     -7.3277      0.0000
   5   0   1      2.9529      0.6741     -3.1238      0.0000
   7   0   1      1.4589      1.1117     -1.5071      0.0000
  -8   1   1      3.6166      0.9128      3.5983      0.0000
  -7   1   1      1.1770      1.0303     -1.0172      0.0000
  -6   1   1      1.0848      0.9310      1.7604      0.0000
  -5   1   1      7.1167      0.7470     -7.6175      0.0000
  -4   1   1     11.3992      0.2980    -11.5549      0.0000
  -3   1   1      8.2539      0.2381      8.0892      0.0000
  -2   1   1      3.9133      0.1440     -3.7250      0.0000
  -1   1   1      1.6624      1.5285     -1.9580      0.0000
   0   1   1     20.4048      0.2837    -21.8854      0.0000
   1   1   1     52.9453      0.9214    -53.4888      0.0000
   2   1   1      0.3219      0.5658     -0.6214      0.0000
   3   1   1      4.2367      0.3037      4.0915      0.0000
   4   1   1      2.8528      0.3932      2.6699      0.0000
   5   1   1      5.9287      0.5609     -6.1015      0.0000
   6   1   1      0.7303      0.9380     -0.8509      0.0000
   7   1   1      1.4589      1.1117     -1.4521      0.0000
   8   1   1      1.5612      0.7916      0.4994      0.0000
  -8   2   1      2.5133      1.1494     -1.8985      0.0000
  -7   2   1      0.9224      0.9923      1.1920      0.0000
  -6   2   1      3.8008      0.4580     -3.6832      0.0000
  -5   2   1      6.3460      0.4571      6.3033      0.0000
  -4   2   1      4.1326      0.4024     -4.1383      0.0000
  -3   2   1      0.8933      0.8234      1.4694      0.0000
  -2   2   1      7.5029      0.2750     -7.5199      0.0000
  -1   2   1     40.4664      0.3982     40.9377      0.0000
   0   2   1     36.7209      0.6087    -37.2165      0.0000
   1   2   1     12.3140      0.2326    -12.5496      0.0000
   2   2   1      9.5323      0.2060     -8.9866      0.0000
   3   2   1      9.5302      0.2813    -10.0725      0.0000
   4   2   1     11.5915      0.3093     11.5881      0.0000
   5   2   1     13.0675      0.3512     12.8290      0.0000
   6   2   1      0.0000      0.9216     -0.7492      0.0000
   7   2   1      0.0000      1.1791     -0.8431      0.0000
  -8   3   1      0.7411      1.3361      1.1429      0.0000
  -7   3   1      3.2984      0.5736     -3.2146      0.0000
  -6   3   1      5.1891      0.4134      5.3164      0.0000
  -5   3   1      4.5674      0.3758      4.1976      0.0000
  -4   3   1      8.3511      0.2908     -8.1378      0.0000
  -3   3   1      1.1664      0.6972      0.4621      0.0000
  -2   3   1     47.0762      0.6988     45.3617      0.0000
  -1   3   1     31.7521      0.5805    -32.3669      0.0000
   0   3   1     20.1855      0.6585     20.2790      0.0000
   1   3   1     56.7688      1.1105    -57.0607      0.0000
   2   3   1      6.8938      0.2184     -6.3639      0.0000
   3   3   1      3.9062      0.2922      3.9760      0.0000
   4   3   1     15.9135      0.5781     16.3987      0.0000
   5   3   1      3.8507      0.4856     -4.2352      0.0000
   6   3   1      2.0183      1.0103     -2.8157      0.0000
   7   3   1      3.3196      0.8848     -3.3613      0.0000
  -8   4   1      1.1864      1.3552     -0.3238      0.0000
  -7   4   1      2.2524      0.8622      2.0836      0.0000
  -6   4   1      2.5552      0.5748      2.6499      0.0000
  -5   4   1      4.0777      0.3847      4.2350      0.0000
  -4   4   1      6.6641      0.7413     -6.4368      0.0000
  -3   4   1     10.0427      0.2641     -9.5753      0.0000
  -2   4   1     17.9354      0.3220     18.1772      0.0000
  -1   4   1     34.4992      0.3251    -32.4023      0.0000
   0   4   1     14.4913      0.2478     14.7283      0.0000
   1   4   1     23.5131      0.3518     21.4782      0.0000
   2   4   1      0.5938      0.5982      1.5356      0.0000
   3   4   1      8.8224      0.3825     -8.4334      0.0000
   4   4   1      9.6402      0.5565     -9.7203      0.0000
   5   4   1      1.9093      0.5991     -2.0797      0.0000
   6   4   1      6.7501      0.4567      6.8363      0.0000
   7   4   1      0.9448      1.2566     -1.9075      0.0000
  -8   5   1      0.7411      1.3425      0.3598      0.0000
  -7   5   1      3.1624      0.6294     -3.5911      0.0000
  -6   5   1      3.9147      0.7286     -3.5271      0.0000
  -5   5   1      6.4275      0.3498      6.6793      0.0000
  -4   5   1      1.9822      0.5694      1.2498      0.0000
  -3   5   1     14.3082      0.3053    -13.6351      0.0000
  -2   5   1      5.4650      0.3172     -5.9483      0.0000
  -1   5   1     33.2953      0.3532     32.4146      0.0000
   0   5   1     48.4645      0.4422    -44.7554      0.0000
   1   5   1      9.9813      0.2207     10.0397      0.0000
   2   5   1      4.3728      0.3664     -3.8618      0.0000
   3   5   1     12.0907      0.3845    -11.9230      0.0000
   4   5   1      5.2945      0.3290     -5.0507      0.0000
   5   5   1      0.9516      0.8676      0.4260      0.0000
   6   5   1      7.4252      0.5787     -7.5422      0.0000
   7   5   1      3.7379      0.8507      4.3430      0.0000
  -8   6   1      0.0000      1.2903     -1.3871      0.0000
  -7   6   1      2.0041      1.2233     -2.4587      0.0000
  -6   6   1     13.5358      0.3887     13.3938      0.0000
  -5   6   1      8.3883      0.3376      8.2544      0.0000
  -4   6   1      1.7042      0.5281     -1.6225      0.0000
  -3   6   1      7.5688      0.2607     -7.5364      0.0000
  -2   6   1     13.8676      0.2686     13.8961      0.0000
  -1   6   1     29.8038      0.3054    -28.7796      0.0000
   0   6   1     18.1959      0.1909    -18.2189      0.0000
   1   6   1     10.4431      0.2568    -10.8882      0.0000
   2   6   1      4.5758      0.2167      4.4244      0.0000
   3   6   1      2.6172      0.4754      2.7519      0.0000
   4   6   1      0.9370      0.7801     -0.5704      0.0000
   5   6   1      9.2687      0.3448     -9.7355      0.0000
   6   6   1      3.8017      0.7088      4.1215      0.0000
   7   6   1      1.8895      1.3678      0.4883      0.0000
  -7   7   1      0.0000      1.1346     -0.0506      0.0000
  -6   7   1      1.3815      1.0054      0.8582      0.0000
  -5   7   1     11.4344      0.3475     12.8451      0.0000
  -4   7   1      2.2762      0.4583      2.1279      0.0000
  -3   7   1      6.3035      0.3157      6.4190      0.0000
  -2   7   1      0.0000      0.5111     -0.2942      0.0000
  -1   7   1      2.1920      0.2749     -2.7256      0.0000
   0   7   1      6.2408      0.1343     -6.3967      0.0000
   1   7   1     14.7200      0.3653     14.5487      0.0000
   2   7   1      8.3077      0.2487      8.3698      0.0000
   3   7   1     22.9593      0.4801     23.0682      0.0000
   4   7   1      0.0000      0.7366      0.5070      0.0000
   5   7   1      0.7733      0.8542      1.0857      0.0000
   6   7   1      5.5800      0.6482     -5.9207      0.0000
   7   7   1      6.6263      0.6667      6.3847      0.0000
  -7   8   1      0.0000      1.1496     -1.6915      0.0000
  -6   8   1      9.8816      0.4729     10.0542      0.0000
  -5   8   1     11.7059      0.3576     11.6905      0.0000
  -4   8   1      4.8728      0.3399      5.5466      0.0000
  -3   8   1      5.2758      0.2248     -4.8958      0.0000
  -2   8   1      5.0851      0.2646      4.6955      0.0000
  -1   8   1     39.3784      0.3885     38.6191      0.0000
   0   8   1     16.7058      0.2602     17.9801      0.0000
   1   8   1     19.3071      0.2690     20.1702      0.0000
   2   8   1      3.2168      0.3180     -3.4291      0.0000
   3   8   1      0.0000      0.9891     -0.0196      0.0000
   4   8   1      4.7034      0.3661      4.0975      0.0000
   5   8   1      5.5186      0.3947      5.1876      0.0000
   6   8   1      1.7480      1.1666      2.5728      0.0000
   7   8   1      0.0000      1.2220     -0.0232      0.0000
  -7   9   1      0.5088      1.5722     -0.2739      0.0000
  -6   9   1      1.7991      1.3297      1.4204      0.0000
  -5   9   1     12.4768      0.3666     12.5677      0.0000
  -4   9   1      4.9838      0.2717     -4.5387      0.0000
  -3   9   1      4.6165      0.1998      4.8383      0.0000
  -2   9   1     23.7037      0.3518     25.2756      0.0000
  -1   9   1     17.3757      0.1991     17.1475      0.0000
   0   9   1      7.3162      0.1917     -7.5450      0.0000
   1   9   1     25.2685      0.3099     24.8627      0.0000
   2   9   1     18.0129      0.3720    -17.3468      0.0000
   3   9   1      2.4007      0.8458     -2.1681      0.0000
   4   9   1     10.2868      0.3267      9.6813      0.0000
   5   9   1      0.4143      1.0316      0.9303      0.0000
   6   9   1      1.1115      1.2360      0.1874      0.0000
   7   9   1      4.4737      0.8248      4.7065      0.0000
  -7  10   1      3.9398      0.5314     -3.6147      0.0000
  -6  10   1      5.1234      0.9618      4.4529      0.0000
  -5  10   1      1.5561      0.5487     -1.6131      0.0000
  -4  10   1      0.7807      0.7124     -0.6776      0.0000
  -3  10   1      3.7720      0.2163      3.3531      0.0000
  -2  10   1     15.2819      0.2166    -13.9973      0.0000
  -1  10   1      0.4016      0.4645     -0.7156      0.0000
   0  10   1     10.8825      0.1764     10.1296      0.0000
   1  10   1      1.9647      0.4381      2.6797      0.0000
   2  10   1      1.6635      0.4057      1.9201      0.0000
   3  10   1     20.2826      0.4191    -19.9969      0.0000
   4  10   1      2.6528      0.4942     -1.9110      0.0000
   5  10   1      5.7527      0.5992      5.7982      0.0000
   6  10   1      6.8954      0.6337      6.5088      0.0000
   7  10   1      0.0000      1.2903     -0.9169      0.0000
  -7  11   1      3.5493      0.5597     -3.5464      0.0000
  -6  11   1      0.0000      0.8874     -0.7581      0.0000
  -5  11   1      8.9932      0.3945      8.1933      0.0000
  -4  11   1      5.3236      0.2363     -5.2357      0.0000
  -3  11   1      5.4820      0.2056     -5.2801      0.0000
  -2  11   1      1.8265      0.3206      1.6230      0.0000
  -1  11   1      1.2556      0.4415      1.5676      0.0000
   0  11   1      0.8101      0.4493      0.1091      0.0000
   1  11   1      2.6197      0.2157     -2.6858      0.0000
   2  11   1      9.9760      0.1832      9.7620      0.0000
   3  11   1      9.1035      0.3084     -8.6771      0.0000
   4  11   1      5.2471      0.5598     -5.8485      0.0000
   5  11   1      1.6675      1.0918     -0.8013      0.0000
   6  11   1      2.4015      0.9400     -1.8301      0.0000
   7  11   1      0.0000      1.3297     -1.1802      0.0000
  -7  12   1      0.0000      0.9006      0.2505      0.0000
  -6  12   1      1.8412      0.5964     -2.1223      0.0000
  -5  12   1      2.5575      0.4035      2.2037      0.0000
  -4  12   1     10.6872      0.2757    -10.9803      0.0000
  -3  12   1      5.3185      0.2130     -4.9073      0.0000
  -2  12   1     13.8801      0.2153     13.6210      0.0000
  -1  12   1      5.1566      0.2541     -5.0698      0.0000
   0  12   1      4.7704      0.2355     -5.0754      0.0000
   1  12   1      0.7307      0.4757      1.0057      0.0000
   2  12   1      0.8399      0.5952     -0.6406      0.0000
   3  12   1      3.5901      0.2956     -3.7307      0.0000
   4  12   1      3.1769      0.7030     -2.9013      0.0000
   5  12   1      4.3453      0.7095     -4.3991      0.0000
   6  12   1      2.2692      1.0162      2.1000      0.0000
   7  12   1      1.6468      1.3989      1.2697      0.0000
  -7  13   1      3.0007      0.5343     -3.6168      0.0000
  -6  13   1      0.0000      0.8413     -0.1822      0.0000
  -5  13   1      4.4566      0.3330     -4.1274      0.0000
  -4  13   1     10.9339      0.2324     11.0349      0.0000
  -3  13   1      4.5790      0.2284      4.5002      0.0000
  -2  13   1      8.3379      0.1938      8.8717      0.0000
  -1  13   1     12.2333      0.2026    -12.3075      0.0000
   0  13   1     10.6036      0.2233     11.0209      0.0000
   1  13   1     15.2438      0.2469    -14.7163      0.0000
   2  13   1      3.8939      0.2088      4.2615      0.0000
   3  13   1      4.3774      0.2559      4.5574      0.0000
   4  13   1      1.1630      0.8692      1.2680      0.0000
   5  13   1      2.6948      0.5577     -2.8113      0.0000
   6  13   1      2.0697      0.7502      2.0383      0.0000
  -7  14   1      1.8098      0.7903     -2.0538      0.0000
  -6  14   1      0.0000      0.8494      1.2533      0.0000
  -5  14   1      3.3294      0.4694      3.9270      0.0000
  -4  14   1      3.6124      0.3291      4.1041      0.0000
  -3  14   1      1.8932      0.3609     -1.6801      0.0000
  -2  14   1      1.0171      0.5374     -0.8991      0.0000
  -1  14   1      8.5786      0.3347      8.0848      0.0000
   0  14   1      3.7383      0.2645      4.0233      0.0000
   1  14   1      7.1980      0.2673     -7.4136      0.0000
   2  14   1      8.8820      0.2710     -8.8247      0.0000
   3  14   1      2.1277      0.3808      1.8628      0.0000
   4  14   1      9.4415      0.2679      9.3402      0.0000
   5  14   1      0.0000      0.7757      0.1324      0.0000
   6  14   1      3.2049      0.6324     -2.9490      0.0000
  -6  15   1      1.1331      0.9383     -1.4785      0.0000
  -5  15   1      3.2550      0.3853     -3.3912      0.0000
  -4  15   1      2.5268      0.4020     -1.6703      0.0000
  -3  15   1      6.8077      0.2258      7.6084      0.0000
  -2  15   1      0.0000      0.6228      0.5919      0.0000
  -1  15   1     12.2400      0.2541    -12.4732      0.0000
   0  15   1      3.2066      0.3185     -2.8976      0.0000
   1  15   1     12.1156      0.2353     11.5506      0.0000
   2  15   1      4.6363      0.2479     -4.6906      0.0000
   3  15   1      0.9515      0.7903      0.9487      0.0000
   4  15   1      1.2126      0.6966     -1.4345      0.0000
   5  15   1      0.0000      0.8896     -0.0741      0.0000
   6  15   1      2.6483      0.5165     -2.9391      0.0000
  -6  16   1      0.9947      0.8767      0.4053      0.0000
  -5  16   1      1.2924      0.7940     -1.3907      0.0000
  -4  16   1      1.5965      0.5806      1.4100      0.0000
  -3  16   1      5.8611      0.3648      6.4329      0.0000
  -2  16   1      1.1489      0.5588      0.4859      0.0000
  -1  16   1     14.1234      0.2741    -14.0926      0.0000
   0  16   1     25.1585      0.4241     24.7823      0.0000
   1  16   1      9.7018      0.3106     10.1068      0.0000
   2  16   1     11.0444      0.2897    -11.1086      0.0000
   3  16   1      5.2717      0.2697     -5.3781      0.0000
   4  16   1      1.4511      0.6268      0.8935      0.0000
   5  16   1      1.8010      0.7036     -2.0636      0.0000
   6  16   1      0.0000      0.9895     -0.4187      0.0000
  -6  17   1      2.6432      0.6331     -3.1318      0.0000
  -5  17   1      0.0000      0.8230     -0.4651      0.0000
  -4  17   1      0.3453      0.7768      0.3257      0.0000
  -3  17   1      3.2640      0.4301      3.6147      0.0000
  -2  17   1      1.0196      0.7033      0.6610      0.0000
  -1  17   1      0.5250      0.8032      1.2070      0.0000
   0  17   1     18.2717      0.3771    -17.8261      0.0000
   1  17   1     17.5043      0.3726     17.8339      0.0000
   2  17   1      2.8600      0.3374      2.7593      0.0000
   3  17   1      1.3860      0.6042     -1.7252      0.0000
   4  17   1      3.9062      0.5016     -4.0649      0.0000
   5  17   1      2.0671      0.5859      2.1044      0.0000
   6  17   1      0.0000      0.9114     -0.1144      0.0000
  -6  18   1      2.1694      0.6291      1.9353      0.0000
  -5  18   1      0.8854      0.8897     -0.0009      0.0000
  -4  18   1      2.1335      0.5008     -1.3417      0.0000
  -3  18   1      5.0355      0.3069      5.7318      0.0000
  -2  18   1      2.9916      0.4929      3.1467      0.0000
  -1  18   1      4.1537      0.4091     -4.3546      0.0000
   0  18   1      0.0000      0.7936     -0.3098      0.0000
   1  18   1     16.6624      0.3724     17.1537      0.0000
   2  18   1      6.1098      0.2604      5.9380      0.0000
   3  18   1      2.9399      0.4364      2.6072      0.0000
   4  18   1      5.5137      0.3185      5.3543      0.0000
   5  18   1      1.3469      0.8266      0.9428      0.0000
  -5  19   1      0.2632      0.8866      0.8934      0.0000
  -4  19   1      1.3768      0.7552     -1.5948      0.0000
  -3  19   1      7.8956      0.2900      7.1310      0.0000
  -2  19   1      0.8225      0.7394     -1.8006      0.0000
  -1  19   1      1.3068      0.8197      2.1714      0.0000
   0  19   1      1.6158      0.6715      2.1469      0.0000
   1  19   1      7.8706      0.3404      7.9243      0.0000
   2  19   1      8.9423      0.3555      8.7698      0.0000
   3  19   1      2.4386      0.6072      2.0907      0.0000
   4  19   1      0.8128      0.9589     -0.3301      0.0000
   5  19   1      0.0000      0.9776     -0.3907      0.0000
  -5  20   1      1.8144      0.7015     -1.7648      0.0000
  -4  20   1      0.1829      0.8583     -0.4508      0.0000
  -3  20   1      2.1547      0.5264     -1.8299      0.0000
  -2  20   1      2.3462      0.8484     -2.0425      0.0000
  -1  20   1      5.8839      0.3705      5.8270      0.0000
   0  20   1      4.9838      0.3906      4.9973      0.0000
   1  20   1      5.0481      0.5818     -4.9773      0.0000
   2  20   1      0.2544      0.8589     -0.3710      0.0000
   3  20   1      0.6849      1.2255     -0.9038      0.0000
   4  20   1      3.1435      0.5751      2.1112      0.0000
   5  20   1      4.1287      0.8525      4.1392      0.0000
  -5  21   1      1.4851      1.0820     -1.3889      0.0000
  -4  21   1      2.4564      0.6950     -1.9960      0.0000
  -3  21   1      2.9682      0.5743      2.9153      0.0000
  -2  21   1      2.5858      0.5609      2.2595      0.0000
  -1  21   1      6.4501      0.3858     -6.4811      0.0000
   0  21   1      1.4115      0.8665      1.2950      0.0000
   1  21   1      3.7350      0.3556      3.7838      0.0000
   2  21   1      1.9402      0.7190     -1.5359      0.0000
   3  21   1      2.4986      0.6233     -2.9228      0.0000
   4  21   1      0.9962      1.0233      0.7721      0.0000
  -4  22   1      0.3742      0.9907     -0.4373      0.0000
  -3  22   1      0.3463      0.9623      0.2717      0.0000
  -2  22   1      5.5597      0.4252     -6.2850      0.0000
  -1  22   1      6.3042      0.4332     -5.9483      0.0000
   0  22   1      5.2235      0.4200      5.0029      0.0000
   1  22   1      1.6794      0.7821     -0.8875      0.0000
   2  22   1      5.2613      0.4381     -5.3392      0.0000
   3  22   1      1.7510      0.8327     -1.1935      0.0000
   4  22   1      0.0000      1.0644      0.7164      0.0000
  -4  23   1      0.0000      1.0532     -0.5775      0.0000
  -3  23   1      0.0000      0.9711      0.4874      0.0000
  -2  23   1      1.7780      0.8494     -1.3215      0.0000
  -1  23   1      4.6351      0.4708     -4.8446      0.0000
   0  23   1      2.1668      0.6966      2.6402      0.0000
   1  23   1      2.0377      0.7193     -1.3826      0.0000
   2  23   1      7.6265      0.6652      7.1887      0.0000
   3  23   1      2.5386      0.6725     -1.6887      0.0000
  -3  24   1      2.8404      0.6794      2.7188      0.0000
  -2  24   1      5.0837      0.4879      4.9187      0.0000
  -1  24   1      5.4774      0.4559     -4.8685      0.0000
   0  24   1      3.4936      1.1639     -3.0980      0.0000
   1  24   1      2.9700      0.5922      3.3080      0.0000
   2  24   1      4.0075      0.5231     -3.9961      0.0000
   3  24   1      2.4369      0.7412      1.9638      0.0000
  -2  25   1      2.3792      0.7754     -2.0630      0.0000
  -1  25   1      6.1980      0.4583     -5.7788      0.0000
   0  25   1      1.8215      0.8434     -0.9780      0.0000
   1  25   1      2.8539      0.6340     -3.3360      0.0000
   2  25   1      0.0000      1.1459     -0.0801      0.0000
  -1  26   1      1.8751      0.8683      0.7781      0.0000
   0  26   1      1.4774      1.0473     -2.5762      0.0000
   1  26   1      1.3657      1.0096     -0.6100      0.0000
  -8   0   2      1.7479      1.2770     -1.7658      0.0000
  -6   0   2      1.4228      1.0961     -0.5123      0.0000
  -4   0   2      1.3488      0.8279      1.3060      0.0000
  -2   0   2     12.4898      0.3907    -12.4805      0.0000
   0   0   2     66.1326      0.8295    -64.1946      0.0000
   2   0   2     50.9827      1.1775     52.7690      0.0000
   4   0   2      0.0000      0.8182     -0.2564      0.0000
   6   0   2      1.8712      1.0897      1.5079      0.0000
  -8   1   2      1.1810      1.1107     -0.8257      0.0000
  -7   1   2      9.3566      0.4044      9.2409      0.0000
  -6   1   2      4.9906      0.4076      4.4071      0.0000
  -5   1   2      0.0000      0.7550     -0.5156      0.0000
  -4   1   2     20.5522      0.3775     20.4701      0.0000
  -3   1   2     47.4812      0.7557    -47.2382      0.0000
  -2   1   2     10.5875      0.2277      9.9414      0.0000
  -1   1   2     54.5167      0.4708     56.8002      0.0000
   0   1   2     74.1445      1.8135     74.5963      0.0000
   1   1   2    182.8338      2.2140   -182.4960      0.0000
   2   1   2     22.8472      0.4691    -23.4419      0.0000
   3   1   2     12.6546      0.5419     11.7631      0.0000
   4   1   2      5.2947      0.3193     -5.3457      0.0000
   5   1   2      7.8395      0.3607     -7.6524      0.0000
   6   1   2      0.7842      0.9247     -1.8638      0.0000
   7   1   2      1.4823      1.1117      1.3919      0.0000
  -8   2   2      2.0625      0.8650      1.4935      0.0000
  -7   2   2      6.5172      0.4316     -5.8829      0.0000
  -6   2   2      5.6629      0.4046     -5.6241      0.0000
  -5   2   2      8.0784      0.3187     -7.6041      0.0000
  -4   2   2      1.2501      0.6298      1.8060      0.0000
  -3   2   2     13.3083      0.2792    -12.9772      0.0000
  -2   2   2     30.4260      0.4056    -31.2706      0.0000
  -1   2   2      8.0673      0.1053     -8.2423      0.0000
   0   2   2     23.4366      0.2548    -23.2688      0.0000
   1   2   2     95.4417      1.2299    -95.1158      0.0000
   2   2   2     27.3586      0.4815    -26.8890      0.0000
   3   2   2     10.0487      0.2741     10.8189      0.0000
   4   2   2     15.8599      0.3620    -16.7429      0.0000
   5   2   2      2.7115      0.4967     -2.5649      0.0000
   6   2   2      3.7379      0.7209      3.8146      0.0000
   7   2   2      5.3476      0.3268     -5.2467      0.0000
  -8   3   2      1.6468      1.3361     -3.0231      0.0000
  -7   3   2      1.1129      0.9799      2.0142      0.0000
  -6   3   2      7.4715      0.4776      7.7538      0.0000
  -5   3   2      4.5565      0.3836     -4.2086      0.0000
  -4   3   2     32.4074      0.5273     31.5622      0.0000
  -3   3   2     14.7352      0.3011    -14.0205      0.0000
  -2   3   2     14.7492      0.2238     13.6459      0.0000
  -1   3   2      5.5908      0.1021     -5.9445      0.0000
   0   3   2     20.3592      0.3243     20.8293      0.0000
   1   3   2     47.2781      0.5536    -45.8034      0.0000
   2   3   2     16.7444      0.3887    -18.1805      0.0000
   3   3   2      8.2120      0.2660      8.3559      0.0000
   4   3   2      4.3167      0.3482     -4.3019      0.0000
   5   3   2     11.1061      0.3978    -11.4121      0.0000
   6   3   2      5.4870      0.6194     -5.6187      0.0000
   7   3   2      6.2421      0.2800      6.2370      0.0000
  -8   4   2      4.2129      0.8355      4.1976      0.0000
  -7   4   2      0.0000      0.9608     -1.5845      0.0000
  -6   4   2     11.9493      0.3696     12.1536      0.0000
  -5   4   2      3.8712      0.3967     -3.4162      0.0000
  -4   4   2      3.6697      0.2759      3.1109      0.0000
  -3   4   2      1.6555      0.7405     -1.6330      0.0000
  -2   4   2     46.0437      0.4385    -42.3158      0.0000
  -1   4   2     31.2872      0.3427    -31.5472      0.0000
   0   4   2      7.7755      0.6338     -8.7411      0.0000
   1   4   2     17.5388      0.2457    -17.8815      0.0000
   2   4   2     25.2512      0.3775    -26.5072      0.0000
   3   4   2      3.9064      0.8234     -3.0008      0.0000
   4   4   2      2.1117      0.4950     -2.7743      0.0000
   5   4   2     11.1439      0.4999    -10.9941      0.0000
   6   4   2      2.3510      0.9912      0.1283      0.0000
   7   4   2      5.4745      0.3104     -5.4399      0.0000
  -8   5   2      0.0000      1.2903      1.1574      0.0000
  -7   5   2      0.0000      0.9540     -0.8257      0.0000
  -6   5   2      4.3401      0.5677      4.9867      0.0000
  -5   5   2      9.7564      0.5001      9.9257      0.0000
  -4   5   2      1.6532      0.4850     -1.6857      0.0000
  -3   5   2     15.9288      0.3380     15.5833      0.0000
  -2   5   2     10.8111      0.1693     10.6445      0.0000
  -1   5   2     26.5803      0.3035     26.3594      0.0000
   0   5   2      0.7478      0.4320     -0.8998      0.0000
   1   5   2     25.0076      0.3108     24.8478      0.0000
   2   5   2      6.4763      0.3523      6.3534      0.0000
   3   5   2     38.9431      0.6296     38.7464      0.0000
   4   5   2      9.4106      0.3105     -9.4703      0.0000
   5   5   2      3.3600      0.4543     -3.6664      0.0000
   6   5   2      9.1147      0.5460     -9.1560      0.0000
   7   5   2      7.4460      0.2543      7.3958      0.0000
  -8   6   2      0.0000      1.3232      0.8463      0.0000
  -7   6   2      1.5667      0.9532     -1.4335      0.0000
  -6   6   2     10.8852      0.7861     11.0779      0.0000
  -5   6   2     32.7746      0.5384     32.8673      0.0000
  -4   6   2      0.4551      0.7512     -0.1427      0.0000
  -3   6   2      1.9835      0.2427      1.5101      0.0000
  -2   6   2     20.5498      0.2861     21.2909      0.0000
  -1   6   2     53.5492      0.6315     54.5300      0.0000
   0   6   2     20.3804      0.2811    -20.1158      0.0000
   1   6   2     17.1943      0.2468     17.5014      0.0000
   2   6   2      3.9946      0.2746     -4.1999      0.0000
   3   6   2     29.5052      0.5001    -30.1998      0.0000
   4   6   2      3.8106      0.3822      3.7372      0.0000
   5   6   2      4.3096      0.6252      4.3529      0.0000
   6   6   2      0.0000      1.1039      0.4061      0.0000
   7   6   2      6.4264      0.2871     -6.4067      0.0000
  -8   7   2      3.4959      0.9930      1.6353      0.0000
  -7   7   2      0.0000      0.8148      0.9346      0.0000
  -6   7   2      2.9160      0.5796     -2.5580      0.0000
  -5   7   2      4.2578      0.4293      4.8249      0.0000
  -4   7   2      3.0842      0.3059      2.8217      0.0000
  -3   7   2      8.8661      0.1821     -9.0553      0.0000
  -2   7   2      7.3416      0.2145      7.3159      0.0000
  -1   7   2      1.8953      0.2206      1.8377      0.0000
   0   7   2     31.9960      0.3477    -32.1430      0.0000
   1   7   2     15.0761      0.2288    -14.4161      0.0000
   2   7   2     18.7596      0.5493    -17.8171      0.0000
   3   7   2     12.8652      0.4330     12.4703      0.0000
   4   7   2      5.9474      0.7775      5.8272      0.0000
   5   7   2      3.4064      0.6841     -3.4284      0.0000
   6   7   2      5.2862      0.6521     -4.5116      0.0000
   7   7   2      0.6145      0.3950     -0.5757      0.0000
  -7   8   2      1.4680      0.9436     -1.7222      0.0000
  -6   8   2      9.5178      0.2955     -9.7996      0.0000
  -5   8   2     33.0383      0.4655     32.8698      0.0000
  -4   8   2      5.6967      0.4211      5.9937      0.0000
  -3   8   2     19.1027      0.2528    -19.6181      0.0000
  -2   8   2     27.3198      0.3523    -27.5508      0.0000
  -1   8   2     94.6004      1.0854     93.3174      0.0000
   0   8   2     10.6066      0.1634     10.1452      0.0000
   1   8   2      7.7199      0.2327      8.2300      0.0000
   2   8   2     16.5998      0.6960     16.9669      0.0000
   3   8   2     24.7826      0.4426    -24.0850      0.0000
   4   8   2     11.8526      0.8592    -12.1358      0.0000
   5   8   2      5.4932      0.5833      5.6606      0.0000
   6   8   2      2.3436      1.0254      1.6627      0.0000
   7   8   2      5.5368      0.3332     -5.5327      0.0000
  -7   9   2      4.2937      0.4940      4.2123      0.0000
  -6   9   2      1.1066      0.8480      0.9830      0.0000
  -5   9   2     15.7172      0.3059    -15.9099      0.0000
  -4   9   2      0.8247      0.6158      1.4734      0.0000
  -3   9   2      1.5877      0.3106     -1.5480      0.0000
  -2   9   2      9.2716      0.2219      8.8413      0.0000
  -1   9   2      7.0572      0.1150      7.1949      0.0000
   0   9   2      7.2836      0.1542     -7.6017      0.0000
   1   9   2     28.3362      0.3787    -28.4534      0.0000
   2   9   2      3.6261      0.5690     -3.7445      0.0000
   3   9   2     22.5849      0.4181    -21.5759      0.0000
   4   9   2      7.2165      0.5046     -7.7230      0.0000
   5   9   2      1.9255      1.0338      1.7978      0.0000
   6   9   2      6.2311      0.6623     -6.2865      0.0000
   7   9   2      4.1223      0.4475     -4.0831      0.0000
  -7  10   2      1.6533      0.7034     -0.0372      0.0000
  -6  10   2     14.7325      0.3415    -14.6834      0.0000
  -5  10   2     10.9230      0.2397     11.0933      0.0000
  -4  10   2     12.7966      0.2288     12.3719      0.0000
  -3  10   2      7.6647      0.1924     -7.5557      0.0000
  -2  10   2     11.8871      0.2551    -12.8088      0.0000
  -1  10   2      6.3882      0.1241      5.8272      0.0000
   0  10   2     33.8804      0.3848     33.6761      0.0000
   1  10   2      5.4520      0.1442     -5.3156      0.0000
   2  10   2      9.9502      0.4245      9.7419      0.0000
   3  10   2      6.1456      0.3150     -5.8502      0.0000
   4  10   2      3.5688      0.6598     -2.2980      0.0000
   5  10   2      0.0000      1.0399     -1.3977      0.0000
   6  10   2      2.9119      0.9753      3.8535      0.0000
   7  10   2      3.5252      0.4820     -3.5587      0.0000
  -7  11   2      4.9509      0.3964      4.5765      0.0000
  -6  11   2     10.6626      0.2973     10.4805      0.0000
  -5  11   2      9.3517      0.2415     -9.2557      0.0000
  -4  11   2     11.1607      0.2468     11.4998      0.0000
  -3  11   2      3.9609      0.3025      3.6969      0.0000
  -2  11   2     14.9789      0.2209     15.3869      0.0000
  -1  11   2      7.2694      0.1419      7.7033      0.0000
   0  11   2      1.7087      0.3307      2.2381      0.0000
   1  11   2      7.3525      0.1398     -7.1617      0.0000
   2  11   2      1.7202      0.4538      1.9407      0.0000
   3  11   2      1.2275      0.7434      2.0077      0.0000
   4  11   2      9.3159      0.5185     -8.9892      0.0000
   5  11   2      7.1328      0.5888      7.2389      0.0000
   6  11   2      4.4890      0.7571     -5.2287      0.0000
   7  11   2      7.6663      0.2470     -7.6765      0.0000
  -7  12   2      0.6212      0.9248     -1.0511      0.0000
  -6  12   2      4.0193      0.3882     -3.8565      0.0000
  -5  12   2      1.2421      0.6363     -1.0348      0.0000
  -4  12   2      3.0030      0.2994      3.2896      0.0000
  -3  12   2      6.5250      0.2122     -6.9153      0.0000
  -2  12   2      0.0000      0.5215      0.4812      0.0000
  -1  12   2      8.0215      0.1616     -8.1705      0.0000
   0  12   2      3.0401      0.2072     -3.3302      0.0000
   1  12   2      8.2283      0.1468     -8.5511      0.0000
   2  12   2      6.6981      0.2160      6.5473      0.0000
   3  12   2      4.9682      0.5423     -5.6225      0.0000
   4  12   2      1.0804      1.0724      1.8573      0.0000
   5  12   2      1.7772      1.0927     -1.5412      0.0000
   6  12   2      2.0127      1.2302     -2.3565      0.0000
  -7  13   2      6.1933      0.3740     -5.6983      0.0000
  -6  13   2      5.5941      0.3422      5.1082      0.0000
  -5  13   2      6.5512      0.2621     -6.3075      0.0000
  -4  13   2      7.9541      0.2559      8.6798      0.0000
  -3  13   2      8.8766      0.2118      9.6276      0.0000
  -2  13   2      8.3244      0.1985      7.8903      0.0000
  -1  13   2      1.8297      0.2463      1.7491      0.0000
   0  13   2      6.8660      0.1879      6.5654      0.0000
   1  13   2     23.4314      0.2811     23.8317      0.0000
   2  13   2      4.4919      0.3404     -4.6835      0.0000
   3  13   2      5.5449      0.2929     -5.1201      0.0000
   4  13   2      4.4775      0.6668     -4.2660      0.0000
   5  13   2      4.1966      0.7462      4.0808      0.0000
   6  13   2      1.3232      1.2770     -1.0421      0.0000
  -7  14   2      3.7334      0.4601     -2.7879      0.0000
  -6  14   2      0.6100      0.8878     -0.8833      0.0000
  -5  14   2      3.0619      0.3949      3.2705      0.0000
  -4  14   2      0.0000      0.6774      0.1275      0.0000
  -3  14   2      2.7137      0.2996     -2.1403      0.0000
  -2  14   2      1.2041      0.4571      1.8978      0.0000
  -1  14   2      5.1152      0.2560      5.5591      0.0000
   0  14   2      6.1528      0.2360      6.2743      0.0000
   1  14   2     23.7959      0.3340    -24.0431      0.0000
   2  14   2      2.5686      0.2996     -2.6887      0.0000
   3  14   2      2.1703      0.3826     -1.6231      0.0000
   4  14   2      3.4622      0.4633     -3.7497      0.0000
   5  14   2      1.6837      1.2150      1.7230      0.0000
   6  14   2      0.0000      0.9525      1.0029      0.0000
  -6  15   2      5.3912      0.5006     -4.6092      0.0000
  -5  15   2      1.1345      0.8756      1.4590      0.0000
  -4  15   2      1.5886      0.5117     -2.0219      0.0000
  -3  15   2     14.5081      0.2015     14.1874      0.0000
  -2  15   2      0.1105      0.6169      1.0537      0.0000
  -1  15   2      8.3290      0.2410     -8.2683      0.0000
   0  15   2     17.5701      0.2939    -18.1711      0.0000
   1  15   2     43.5809      0.5585     44.1280      0.0000
   2  15   2     11.4086      0.2363     11.4665      0.0000
   3  15   2      0.0000      0.7276      0.4305      0.0000
   4  15   2      1.1377      0.7986     -1.6273      0.0000
   5  15   2      3.4063      0.5476      4.0402      0.0000
   6  15   2      0.0000      1.0017      0.0145      0.0000
  -6  16   2      1.3366      0.8727      1.8578      0.0000
  -5  16   2      4.9814      0.4501      4.5749      0.0000
  -4  16   2      6.3931      0.3827      6.6469      0.0000
  -3  16   2      7.3007      0.2383     -7.0580      0.0000
  -2  16   2      4.6158      0.2475      4.4952      0.0000
  -1  16   2     10.7972      0.2654     10.6322      0.0000
   0  16   2     25.9101      0.3802     25.6711      0.0000
   1  16   2     10.1963      0.3088      9.8250      0.0000
   2  16   2      3.6288      0.2762      3.7196      0.0000
   3  16   2      2.2200      0.4831     -2.3180      0.0000
   4  16   2      5.8058      0.3029      5.4664      0.0000
   5  16   2      1.2408      1.0885     -0.8505      0.0000
   6  16   2      1.6175      0.8072      0.8307      0.0000
  -6  17   2      1.5105      0.7975     -1.3854      0.0000
  -5  17   2      1.0338      0.8474     -0.4436      0.0000
  -4  17   2      7.2041      0.2948     -7.6344      0.0000
  -3  17   2     11.4797      0.2785     11.4442      0.0000
  -2  17   2      3.5722      0.3457      3.7031      0.0000
  -1  17   2      1.5284      0.5402     -1.6693      0.0000
   0  17   2     17.0931      0.3655    -17.1225      0.0000
   1  17   2     11.8772      0.3403     11.8310      0.0000
   2  17   2     13.8693      0.2639     13.9743      0.0000
   3  17   2      1.0965      0.7764     -1.1139      0.0000
   4  17   2      0.0000      0.7894     -0.6285      0.0000
   5  17   2      2.9639      0.4769      3.1846      0.0000
  -6  18   2      2.4468      0.5886     -2.8611      0.0000
  -5  18   2      5.1207      0.3605      5.0125      0.0000
  -4  18   2      3.8915      0.3169      3.6754      0.0000
  -3  18   2      4.3527      0.3469     -4.1940      0.0000
  -2  18   2      0.9865      0.7364     -1.3004      0.0000
  -1  18   2      3.0731      0.4300      2.9824      0.0000
   0  18   2      3.8508      0.5327      4.3084      0.0000
   1  18   2     11.5602      0.6594     11.4103      0.0000
   2  18   2      8.1776      0.4141      7.8946      0.0000
   3  18   2      5.3054      0.3977     -5.4938      0.0000
   4  18   2      2.2951      0.6404      2.1142      0.0000
   5  18   2      8.1308      0.4228      8.1808      0.0000
  -5  19   2      0.3506      0.8752      0.0012      0.0000
  -4  19   2      4.9683      0.3547     -5.0594      0.0000
  -3  19   2      2.8181      0.4346     -2.4967      0.0000
  -2  19   2      4.6007      0.4011      4.3004      0.0000
  -1  19   2      5.3096      0.3646     -5.3729      0.0000
   0  19   2      4.5183      0.7736     -4.7420      0.0000
   1  19   2      0.7165      0.8274     -0.7463      0.0000
   2  19   2      3.2178      0.6601      3.2795      0.0000
   3  19   2      4.5825      0.4390     -4.9043      0.0000
   4  19   2      0.0000      0.9203     -0.1379      0.0000
   5  19   2      1.3158      1.0614      1.0618      0.0000
  -5  20   2      6.4885      0.4097     -5.9697      0.0000
  -4  20   2      1.7688      0.6672      2.3684      0.0000
  -3  20   2      6.9476      0.3100     -6.9520      0.0000
  -2  20   2      1.8222      0.6751      1.3469      0.0000
  -1  20   2      0.7596      0.8277     -0.7363      0.0000
   0  20   2      0.5023      0.8092      0.6445      0.0000
   1  20   2      0.0000      0.8342      1.2177      0.0000
   2  20   2      5.6771      0.3433      5.4108      0.0000
   3  20   2      2.1223      0.6823      1.3177      0.0000
   4  20   2      5.2033      0.4674     -4.7865      0.0000
  -5  21   2      1.9053      0.7447     -1.9526      0.0000
  -4  21   2      0.0000      0.8664      0.5033      0.0000
  -3  21   2      0.7421      0.8480      0.7697      0.0000
  -2  21   2      1.5729      1.0572     -1.2746      0.0000
  -1  21   2      7.8321      0.3675      7.9378      0.0000
   0  21   2      2.8029      0.6366     -3.2709      0.0000
   1  21   2      2.0181      0.6620      2.3305      0.0000
   2  21   2      5.6811      0.4106      5.6112      0.0000
   3  21   2      4.9844      0.4575     -4.6235      0.0000
   4  21   2      0.0000      1.0068     -1.7249      0.0000
  -4  22   2      2.6612      0.6509     -2.2789      0.0000
  -3  22   2      1.6018      0.9150     -0.0490      0.0000
  -2  22   2      2.1377      1.1810      1.9390      0.0000
  -1  22   2      7.0178      0.3908     -6.6164      0.0000
   0  22   2      0.0000      0.8740      0.1891      0.0000
   1  22   2      4.1655      0.9586     -3.9040      0.0000
   2  22   2      4.0661      0.4848     -3.4733      0.0000
   3  22   2      8.1814      0.4174      7.3134      0.0000
   4  22   2      2.8023      0.6637      2.6922      0.0000
  -4  23   2      1.4583      1.0887     -1.2315      0.0000
  -3  23   2      0.0000      0.9882      1.0624      0.0000
  -2  23   2      4.2628      0.4888     -4.0729      0.0000
  -1  23   2      1.6005      0.9404     -1.1011      0.0000
   0  23   2      0.0000      1.2079      0.1084      0.0000
   1  23   2      1.7101      0.8169      1.2990      0.0000
   2  23   2      6.0044      0.9804      5.8536      0.0000
   3  23   2      2.7049      0.7494      3.0836      0.0000
  -3  24   2      1.7404      0.8992     -0.6509      0.0000
  -2  24   2      3.8330      0.5571      3.1711      0.0000
  -1  24   2      3.1904      0.5846     -3.0167      0.0000
   0  24   2      2.8790      0.6333     -2.5872      0.0000
   1  24   2      1.4480      1.2770      1.1834      0.0000
   2  24   2      4.9259      0.4913     -5.2435      0.0000
   3  24   2      0.0000      1.0033     -0.4610      0.0000
  -2  25   2      0.0000      1.0724     -0.6628      0.0000
  -1  25   2      2.5466      0.7130     -2.6491      0.0000
   0  25   2      5.2840      0.4835     -4.8683      0.0000
   1  25   2      2.5307      0.9352      2.6607      0.0000
   2  25   2      1.8458      0.8848      1.1821      0.0000
  -1  26   2      0.0000      1.3457     -0.1300      0.0000
   0  26   2      1.4164      1.0642      0.1618      0.0000
  -7   0   3     12.8768      0.5618    -13.2466      0.0000
  -5   0   3      0.5859      0.8982     -0.4776      0.0000
  -3   0   3     43.2487      0.9648     42.5264      0.0000
  -1   0   3     47.4336      0.5113    -46.6835      0.0000
   1   0   3     23.1830      0.6504     21.7585      0.0000
   3   0   3     15.1071      0.4531    -14.8907      0.0000
   5   0   3      1.1117      1.0399      0.7582      0.0000
   7   0   3      1.5052      0.8210     -2.4113      0.0000
  -8   1   3      0.0000      1.0755      0.1681      0.0000
  -7   1   3      2.1453      0.7158      1.9639      0.0000
  -6   1   3      6.9556      0.4537     -7.2799      0.0000
  -5   1   3      2.7682      0.4239      2.5918      0.0000
  -4   1   3     20.9368      0.3911    -20.4044      0.0000
  -3   1   3      7.8528      0.1893     -8.2924      0.0000
  -2   1   3     21.4235      0.2229     20.6898      0.0000
  -1   1   3      1.4089      0.1167     -1.3730      0.0000
   0   1   3     54.7910      1.0728    -54.9007      0.0000
   1   1   3     13.5553      0.2220     14.4521      0.0000
   2   1   3     26.8373      0.4454    -25.4873      0.0000
   3   1   3      6.2010      0.3186     -6.1000      0.0000
   4   1   3      3.1836      0.6138      3.3773      0.0000
   5   1   3      2.2214      0.5911     -3.0315      0.0000
   6   1   3      4.4890      0.3893     -4.5026      0.0000
   7   1   3      1.5045      1.1117      0.0469      0.0000
  -8   2   3      0.0000      1.1496      0.3054      0.0000
  -7   2   3      2.7745      0.6026     -2.7087      0.0000
  -6   2   3      4.7656      0.4250     -5.2582      0.0000
  -5   2   3      3.2019      0.4073     -3.2533      0.0000
  -4   2   3      5.6627      0.3637     -6.5627      0.0000
  -3   2   3     18.2698      0.2729     17.2325      0.0000
  -2   2   3     20.6256      0.2519     20.8610      0.0000
  -1   2   3     22.3384      0.2058     23.2141      0.0000
   0   2   3     27.4746      0.8407    -28.7265      0.0000
   1   2   3     35.7646      0.3972     35.3767      0.0000
   2   2   3     50.9814      0.6478     48.8893      0.0000
   3   2   3      6.1765      0.2757      6.0507      0.0000
   4   2   3      4.3813      0.3523     -4.4379      0.0000
   5   2   3      5.4137      0.5291     -5.3101      0.0000
   6   2   3      1.4111      1.1117      2.7761      0.0000
   7   2   3      1.5052      1.1270      2.6298      0.0000
  -8   3   3      0.0000      1.0272      1.3477      0.0000
  -7   3   3      1.8755      0.6450      1.8983      0.0000
  -6   3   3      0.9146      0.8828      0.8682      0.0000
  -5   3   3      3.1912      0.5477      3.2768      0.0000
  -4   3   3      3.2540      0.2614      3.4841      0.0000
  -3   3   3     15.6774      0.2140     15.2550      0.0000
  -2   3   3     13.6352      0.1603     12.4910      0.0000
  -1   3   3      7.6661      0.1038      7.5706      0.0000
   0   3   3     38.6834      0.4937     37.7582      0.0000
   1   3   3     10.2642      0.1484     -9.9004      0.0000
   2   3   3     30.9132      0.5078     29.2771      0.0000
   3   3   3      3.8643      0.3086     -4.0742      0.0000
   4   3   3      3.5112      0.3875      3.8730      0.0000
   5   3   3      3.1931      0.6614      3.2835      0.0000
   6   3   3      1.2566      1.1422      0.4094      0.0000
   7   3   3      0.9804      1.1496     -1.9412      0.0000
  -8   4   3      3.6898      0.7138     -4.0557      0.0000
  -7   4   3      0.9388      1.0027     -0.4760      0.0000
  -6   4   3      6.6117      0.4351      6.2493      0.0000
  -5   4   3      2.6427      0.4497      3.1512      0.0000
  -4   4   3      0.8994      0.5708     -0.5669      0.0000
  -3   4   3      7.6524      0.5938     -8.3487      0.0000
  -2   4   3      1.1064      0.1949     -0.8062      0.0000
  -1   4   3     24.0653      0.2732    -23.3510      0.0000
   0   4   3      3.4942      0.3335      2.7273      0.0000
   1   4   3      9.9959      0.1686    -10.3569      0.0000
   2   4   3     21.3957      0.3810     20.4262      0.0000
   3   4   3     10.6695      0.2850     10.3276      0.0000
   4   4   3      9.5621      0.6220      9.9912      0.0000
   5   4   3      2.2311      0.7943     -2.8104      0.0000
   6   4   3      1.5052      1.0961     -2.2963      0.0000
   7   4   3      1.2566      1.1117      2.2653      0.0000
  -8   5   3      1.2541      1.1208     -1.8312      0.0000
  -7   5   3      3.6270      0.5658      3.8144      0.0000
  -6   5   3      0.1949      0.7870     -0.2320      0.0000
  -5   5   3     13.8327      0.2787    -14.2127      0.0000
  -4   5   3      2.7166      0.4045      3.1542      0.0000
  -3   5   3      4.7795      0.1769      4.6464      0.0000
  -2   5   3     12.6541      0.2178     12.5645      0.0000
  -1   5   3     32.4647      0.3201    -32.2702      0.0000
   0   5   3     39.2425      0.6187     38.7897      0.0000
   1   5   3      9.0028      0.2208      9.1224      0.0000
   2   5   3      8.0368      0.7657      8.1323      0.0000
   3   5   3     10.3957      0.2879      9.8111      0.0000
   4   5   3      5.4230      0.3339     -5.7540      0.0000
   5   5   3      0.5241      1.0233      0.2855      0.0000
   6   5   3      4.1719      0.7390      4.6135      0.0000
   7   5   3      3.7425      0.4930     -3.6950      0.0000
  -8   6   3      4.4890      0.8165     -4.7850      0.0000
  -7   6   3      4.2201      0.5161     -4.7755      0.0000
  -6   6   3      1.2694      0.7397      1.3730      0.0000
  -5   6   3      5.5913      0.4202     -4.8031      0.0000
  -4   6   3     10.9119      0.1704    -10.6320      0.0000
  -3   6   3      0.7357      0.6076      0.1453      0.0000
  -2   6   3      0.9730      0.3027     -0.4599      0.0000
  -1   6   3     24.2083      0.2466    -25.4752      0.0000
   0   6   3      0.2947      0.4377      0.3048      0.0000
   1   6   3      9.2911      0.2303      8.7856      0.0000
   2   6   3     15.4395      0.2493    -15.8748      0.0000
   3   6   3     13.2086      0.5118    -13.3228      0.0000
   4   6   3      6.6454      0.5662     -5.9239      0.0000
   5   6   3      2.0041      0.9084      2.5888      0.0000
   6   6   3      1.3615      1.2498      1.4876      0.0000
   7   6   3      1.8059      1.0485      1.7465      0.0000
  -8   7   3      0.7629      1.1001     -1.3213      0.0000
  -7   7   3      1.4452      1.0331     -0.8262      0.0000
  -6   7   3      8.1465      0.3232      7.8112      0.0000
  -5   7   3     29.1073      0.3603    -30.1760      0.0000
  -4   7   3      6.7756      0.3935     -7.3416      0.0000
  -3   7   3      1.1306      0.3823      0.7335      0.0000
  -2   7   3     16.9272      0.2229     16.7774      0.0000
  -1   7   3     10.8073      0.2111    -10.7763      0.0000
   0   7   3      2.5550      0.2489     -2.4106      0.0000
   1   7   3      0.8113      0.6482     -1.3382      0.0000
   2   7   3      3.1750      0.2334      3.0960      0.0000
   3   7   3      1.2978      0.5427     -0.3230      0.0000
   4   7   3      5.8239      0.5210      6.0753      0.0000
   5   7   3      0.7411      1.0724     -0.5916      0.0000
   6   7   3      2.1044      1.1304      3.1763      0.0000
   7   7   3      0.9627      0.2017      0.8857      0.0000
  -7   8   3      0.5032      0.9009     -0.3253      0.0000
  -6   8   3      3.6885      0.3591      3.4118      0.0000
  -5   8   3      1.9728      0.4201      1.3226      0.0000
  -4   8   3     28.8958      0.3499    -29.8474      0.0000
  -3   8   3     12.3046      0.2030     12.2873      0.0000
  -2   8   3      3.4418      0.1711      3.0819      0.0000
  -1   8   3      9.3143      0.1633     -8.9120      0.0000
   0   8   3     13.1411      0.2193    -12.8943      0.0000
   1   8   3     20.4639      0.3634     20.0366      0.0000
   2   8   3      8.5868      0.2069     -8.6151      0.0000
   3   8   3     13.3262      0.5935     13.2012      0.0000
   4   8   3     11.1092      0.5048    -10.1308      0.0000
   5   8   3      1.3989      1.1422     -1.5318      0.0000
   6   8   3      3.1389      0.8739      2.4394      0.0000
   7   8   3      1.4823      1.1270      2.8968      0.0000
  -7   9   3      3.4172      0.4706      3.1308      0.0000
  -6   9   3      3.5485      0.3319      3.5926      0.0000
  -5   9   3      8.4978      0.2355     -8.5224      0.0000
  -4   9   3     18.2954      0.2626    -19.2379      0.0000
  -3   9   3      3.7623      0.2157     -3.7947      0.0000
  -2   9   3      1.8760      0.2932     -1.6731      0.0000
  -1   9   3      6.1662      0.2949      5.7802      0.0000
   0   9   3     18.0223      0.2292    -17.5007      0.0000
   1   9   3      1.3357      0.4471      1.4650      0.0000
   2   9   3     10.6258      0.2196    -10.1311      0.0000
   3   9   3      4.8705      0.5134      5.1016      0.0000
   4   9   3      2.0381      0.9052      2.2307      0.0000
   5   9   3      0.9447      1.1571      0.2323      0.0000
   6   9   3      4.3885      0.7302     -4.0658      0.0000
   7   9   3      0.4143      1.1346     -1.7069      0.0000
  -7  10   3      3.1640      0.5887     -2.2314      0.0000
  -6  10   3      4.4806      0.5091      4.1094      0.0000
  -5  10   3      1.6808      0.5211     -0.5403      0.0000
  -4  10   3     13.8629      0.2362    -14.5631      0.0000
  -3  10   3      5.7791      0.1650     -5.2732      0.0000
  -2  10   3      0.9515      0.5252      0.8592      0.0000
  -1  10   3      0.4446      1.0236      0.3867      0.0000
   0  10   3      9.6588      0.1701     -9.3732      0.0000
   1  10   3      0.4505      0.7469     -1.1714      0.0000
   2  10   3      7.3930      0.2134     -7.1519      0.0000
   3  10   3      2.4996      0.6895     -2.8272      0.0000
   4  10   3      7.4667      0.5234      7.4072      0.0000
   5  10   3      5.0163      0.6726     -5.0661      0.0000
   6  10   3      0.0000      1.2635     -0.8430      0.0000
  -7  11   3      2.4171      0.7693      2.5822      0.0000
  -6  11   3      1.7392      0.5333     -2.3697      0.0000
  -5  11   3      1.8900      0.4320     -1.5662      0.0000
  -4  11   3      8.5588      0.2227     -7.9376      0.0000
  -3  11   3     13.4588      0.2226     13.2011      0.0000
  -2  11   3     10.7927      0.1969    -10.5870      0.0000
  -1  11   3      5.5436      0.2164     -5.6740      0.0000
   0  11   3     23.3801      0.2861    -23.4260      0.0000
   1  11   3      5.3055      0.2463     -5.3593      0.0000
   2  11   3     17.0722      0.5247    -16.9565      0.0000
   3  11   3      0.0000      0.9448      0.4894      0.0000
   4  11   3      4.3807      0.6262      5.3738      0.0000
   5  11   3      0.0000      1.1645      0.9070      0.0000
   6  11   3      0.0000      1.2635     -2.0548      0.0000
  -7  12   3      1.2489      1.0801     -1.2864      0.0000
  -6  12   3      0.7195      0.7921      0.2679      0.0000
  -5  12   3      2.0462      0.4279      2.2208      0.0000
  -4  12   3      3.1136      0.2888     -3.0005      0.0000
  -3  12   3      1.8842      0.4054      1.7570      0.0000
  -2  12   3     12.1836      0.2098    -11.7058      0.0000
  -1  12   3      9.8932      0.1873    -10.3223      0.0000
   0  12   3      4.3617      0.1631      4.2097      0.0000
   1  12   3      5.0575      0.1615     -5.0620      0.0000
   2  12   3     10.9301      0.4708     11.7405      0.0000
   3  12   3      4.8138      0.5799     -5.2875      0.0000
   4  12   3      2.1125      0.9652      2.0839      0.0000
   5  12   3      5.8942      0.6631      4.9526      0.0000
   6  12   3      1.5939      1.3489     -1.2551      0.0000
  -7  13   3      2.1065      0.8392      2.6795      0.0000
  -6  13   3      3.2604      0.4263      2.9969      0.0000
  -5  13   3      3.0390      0.3643     -3.4571      0.0000
  -4  13   3      5.7727      0.2522     -5.8255      0.0000
  -3  13   3      3.9097      0.2108      3.8719      0.0000
  -2  13   3     17.7060      0.2522     17.3054      0.0000
  -1  13   3      5.7739      0.2216     -5.5856      0.0000
   0  13   3      5.1598      0.1915      5.6434      0.0000
   1  13   3      1.3364      0.5479     -1.5479      0.0000
   2  13   3      5.5360      0.2721      5.6629      0.0000
   3  13   3      0.0000      1.0148     -0.5009      0.0000
   4  13   3      4.1223      0.6890      4.2867      0.0000
   5  13   3      2.6006      0.9708     -1.8069      0.0000
   6  13   3      0.4143      1.3425      1.7657      0.0000
  -7  14   3      6.0233      0.4910      5.9807      0.0000
  -6  14   3      3.2463      0.4352      2.7149      0.0000
  -5  14   3      0.0000      0.7375     -0.5716      0.0000
  -4  14   3      6.0827      0.3064      6.3477      0.0000
  -3  14   3      4.0112      0.2266     -4.3214      0.0000
  -2  14   3      6.4219      0.2746      6.8579      0.0000
  -1  14   3      4.6238      0.2540     -4.5750      0.0000
   0  14   3      3.6623      0.3089      3.5926      0.0000
   1  14   3      2.3041      0.2800     -2.1316      0.0000
   2  14   3      3.5767      0.2609      3.2117      0.0000
   3  14   3      4.5686      0.6217      3.8329      0.0000
   4  14   3      1.8621      1.1472     -1.5242      0.0000
   5  14   3      0.0000      1.1791      1.5465      0.0000
   6  14   3      2.8099      1.1231      2.1561      0.0000
  -6  15   3      8.4570      0.5482      8.2759      0.0000
  -5  15   3      1.7858      0.5847     -1.4634      0.0000
  -4  15   3      1.7702      0.4671      1.6652      0.0000
  -3  15   3      5.7935      0.3895     -5.9872      0.0000
  -2  15   3      5.0473      0.2360     -5.4270      0.0000
  -1  15   3      1.4741      0.4863      1.6050      0.0000
   0  15   3      6.6210      0.2508      6.4884      0.0000
   1  15   3     13.0736      0.3481    -13.6432      0.0000
   2  15   3      5.4041      0.2322      5.2954      0.0000
   3  15   3      7.9001      0.2904      7.6842      0.0000
   4  15   3      0.5756      1.0644      0.5721      0.0000
   5  15   3      0.0000      1.2770     -0.8256      0.0000
   6  15   3      0.0000      1.0236      0.6493      0.0000
  -6  16   3      6.9702      0.3967      6.5146      0.0000
  -5  16   3      2.0316      0.5390      1.9194      0.0000
  -4  16   3      1.4276      0.5581      1.9567      0.0000
  -3  16   3      8.4871      0.2351     -9.0710      0.0000
  -2  16   3      8.0463      0.2288     -8.9907      0.0000
  -1  16   3      0.0000      0.6779     -0.2931      0.0000
   0  16   3      4.5907      0.2829      4.3610      0.0000
   1  16   3      1.6085      0.8149     -0.6822      0.0000
   2  16   3      9.7458      0.6638     -9.0955      0.0000
   3  16   3      0.0000      0.7089     -0.2421      0.0000
   4  16   3      1.1696      0.7855      1.3511      0.0000
   5  16   3      0.9193      0.8909     -0.8419      0.0000
  -6  17   3      3.7286      0.5370      3.2346      0.0000
  -5  17   3      3.6159      0.5552     -3.6243      0.0000
  -4  17   3      2.4445      0.4662      2.6991      0.0000
  -3  17   3      0.5551      0.7196      0.0669      0.0000
  -2  17   3      9.0177      0.3437     -9.8504      0.0000
  -1  17   3      6.9536      0.3674     -6.7950      0.0000
   0  17   3     11.3223      0.2666     11.3654      0.0000
   1  17   3      9.8708      0.3148     -9.5885      0.0000
   2  17   3     11.4968      0.3362    -11.5738      0.0000
   3  17   3      3.8709      0.4408      4.1474      0.0000
   4  17   3      1.4210      1.0440     -1.2133      0.0000
   5  17   3      3.2811      0.5847     -3.5428      0.0000
  -6  18   3      2.4809      0.7064     -2.2823      0.0000
  -5  18   3      3.6155      0.4182      3.5251      0.0000
  -4  18   3      0.0000      0.7985     -0.1049      0.0000
  -3  18   3      3.8367      0.3479      3.9861      0.0000
  -2  18   3     10.4347      0.2851    -10.1707      0.0000
  -1  18   3      1.9154      0.4754      0.9247      0.0000
   0  18   3      3.5305      0.3916      3.5669      0.0000
   1  18   3      4.6966      0.3650      4.5450      0.0000
   2  18   3     16.0461      0.3791    -16.5962      0.0000
   3  18   3      2.4186      0.7929     -2.6929      0.0000
   4  18   3      0.8522      0.9462     -0.7454      0.0000
   5  18   3      3.2806      0.8288      2.8764      0.0000
  -5  19   3      0.0000      0.9124     -0.7823      0.0000
  -4  19   3      0.6944      1.0678     -0.0076      0.0000
  -3  19   3      4.0959      0.3602      3.8969      0.0000
  -2  19   3      0.0000      0.8207      0.5137      0.0000
  -1  19   3      0.0000      0.8098      0.6829      0.0000
   0  19   3      6.1642      0.3443     -6.2456      0.0000
   1  19   3      0.0000      0.8323      0.5904      0.0000
   2  19   3      6.0008      0.4268     -6.5571      0.0000
   3  19   3      1.3143      0.9672     -2.3318      0.0000
   4  19   3      4.4300      1.0329      4.2164      0.0000
   5  19   3      2.1293      0.8530     -2.2833      0.0000
  -5  20   3      0.8558      0.9288     -0.6831      0.0000
  -4  20   3      1.0114      0.8779     -1.9051      0.0000
  -3  20   3      3.2461      0.4388      2.9122      0.0000
  -2  20   3      4.8549      0.8125     -5.1435      0.0000
  -1  20   3      2.7458      0.6409     -2.6609      0.0000
   0  20   3      5.1053      0.4541      5.1751      0.0000
   1  20   3      1.2566      0.8723      1.2160      0.0000
   2  20   3      4.3751      0.4244     -4.8716      0.0000
   3  20   3      3.4326      0.5096     -3.9514      0.0000
   4  20   3      1.1038      1.0289      0.3896      0.0000
  -5  21   3      7.8528      0.3671      7.3630      0.0000
  -4  21   3      1.4352      0.8182     -2.1982      0.0000
  -3  21   3      0.0000      0.8220     -0.0806      0.0000
  -2  21   3      1.3278      0.9284     -1.4669      0.0000
  -1  21   3      7.4901      0.3721      7.4589      0.0000
   0  21   3      2.0596      0.6030     -2.3209      0.0000
   1  21   3      4.5816      0.5908     -4.5998      0.0000
   2  21   3      3.4575      0.5094     -3.6019      0.0000
   3  21   3      0.9932      1.2635     -1.3597      0.0000
   4  21   3      1.8725      0.8872     -1.9305      0.0000
  -4  22   3      5.8579      0.3802      5.2689      0.0000
  -3  22   3      2.2259      0.7053     -2.6841      0.0000
  -2  22   3      0.0000      0.8814     -0.4926      0.0000
  -1  22   3      0.0000      0.8605     -0.6096      0.0000
   0  22   3      0.5927      0.9074      0.9724      0.0000
   1  22   3      4.8843      0.4302     -4.8041      0.0000
   2  22   3      1.4083      0.9561     -0.7061      0.0000
   3  22   3      4.5737      0.5050     -4.8405      0.0000
  -4  23   3      9.5329      0.9969      8.6471      0.0000
  -3  23   3      1.9451      0.7807      0.8610      0.0000
  -2  23   3      2.2863      0.6712     -2.2745      0.0000
  -1  23   3      1.8246      0.7615     -2.1244      0.0000
   0  23   3      4.9208      0.4583      4.8015      0.0000
   1  23   3      1.3592      0.9610     -0.6870      0.0000
   2  23   3      0.0000      0.9820     -0.9226      0.0000
   3  23   3      2.8981      0.6460      3.1110      0.0000
  -3  24   3      1.4054      1.0794      1.3783      0.0000
  -2  24   3      3.5733      0.5978     -3.5884      0.0000
  -1  24   3      5.7174      0.8598      5.6334      0.0000
   0  24   3      6.7132      0.4251      6.2609      0.0000
   1  24   3      0.0000      0.9520     -1.3035      0.0000
   2  24   3      3.1445      0.5860      3.0518      0.0000
  -2  25   3      1.2996      1.0509      1.4581      0.0000
  -1  25   3      1.9625      1.5138     -1.6887      0.0000
   0  25   3      4.1582      0.5236      3.7408      0.0000
   1  25   3      1.4446      1.0427      1.3934      0.0000
  -8   0   4      3.9739      0.8247      3.6266      0.0000
  -6   0   4     17.7948      0.5716    -19.2812      0.0000
  -4   0   4      0.4315      0.6220      0.5779      0.0000
  -2   0   4     70.1283      0.7513     66.7858      0.0000
   0   0   4     30.5460      0.4399    -29.8153      0.0000
   2   0   4     65.4667      1.4250     64.1173      0.0000
   4   0   4      1.2149      0.9356     -0.1917      0.0000
   6   0   4      5.8003      0.2131      5.7732      0.0000
  -8   1   4      0.0000      1.0299     -0.9547      0.0000
  -7   1   4      0.0000      0.9274      1.2845      0.0000
  -6   1   4     10.5946      0.3629     10.6566      0.0000
  -5   1   4     10.5258      0.2466     10.5025      0.0000
  -4   1   4      5.5627      0.1809      5.5995      0.0000
  -3   1   4     19.8106      0.2193     18.9078      0.0000
  -2   1   4     20.3676      0.1959     19.7357      0.0000
  -1   1   4     30.1398      0.2517     29.2940      0.0000
   0   1   4      3.0316      0.1136      3.3124      0.0000
   1   1   4     42.4508      0.5397     39.4514      0.0000
   2   1   4     38.7280      0.8738     38.2722      0.0000
   3   1   4      2.2719      0.4137     -2.4461      0.0000
   4   1   4      1.5858      0.6708      2.5943      0.0000
   5   1   4      4.1098      0.4253      4.0550      0.0000
   6   1   4      1.4352      1.1117     -0.6582      0.0000
   7   1   4      1.5279      1.1117     -1.0800      0.0000
  -8   2   4      0.0000      1.0527     -0.7953      0.0000
  -7   2   4      7.1630      0.4240      7.7087      0.0000
  -6   2   4      7.3017      0.3667     -7.6613      0.0000
  -5   2   4      2.6975      0.3330     -2.6616      0.0000
  -4   2   4      3.2292      0.2866     -3.0600      0.0000
  -3   2   4     25.6047      0.2674    -25.4398      0.0000
  -2   2   4     16.3988      0.2706     16.7144      0.0000
  -1   2   4      1.7675      0.1349      1.6900      0.0000
   0   2   4     27.0343      0.3044    -26.0578      0.0000
   1   2   4      5.6499      0.1237      5.3586      0.0000
   2   2   4     43.6795      0.6912     42.6256      0.0000
   3   2   4      8.4381      0.2799      8.0271      0.0000
   4   2   4     10.8908      0.3167    -10.6900      0.0000
   5   2   4      3.1114      0.5929      3.1694      0.0000
   6   2   4      1.4352      1.0961      1.4491      0.0000
   7   2   4      3.4064      0.5060      3.3511      0.0000
  -8   3   4      1.5437      1.1097     -1.6402      0.0000
  -7   3   4      7.1875      0.4202     -7.8996      0.0000
  -6   3   4      1.4585      0.7820     -0.9496      0.0000
  -5   3   4      2.8098      0.3707      2.8889      0.0000
  -4   3   4      9.9951      0.2251     10.0843      0.0000
  -3   3   4     18.8221      0.2121    -19.7167      0.0000
  -2   3   4     24.3873      0.2336     24.1377      0.0000
  -1   3   4     16.9564      0.2828     16.5447      0.0000
   0   3   4      3.1823      0.3362      3.0931      0.0000
   1   3   4      1.8768      0.3045     -1.8334      0.0000
   2   3   4     35.3321      0.4636     34.1733      0.0000
   3   3   4      3.4514      0.7315      2.9611      0.0000
   4   3   4      0.0000      0.9538     -0.7174      0.0000
   5   3   4      3.0948      0.7373      3.0537      0.0000
   6   3   4      4.1555      0.4206      4.1893      0.0000
   7   3   4      4.2936      0.4353     -4.2787      0.0000
  -8   4   4      3.7651      0.4680     -3.4447      0.0000
  -7   4   4      2.7611      0.7737     -1.9986      0.0000
  -6   4   4      3.3946      0.3567      3.1372      0.0000
  -5   4   4      3.2313      0.2764     -3.3108      0.0000
  -4   4   4     13.5104      0.2148     13.2515      0.0000
  -3   4   4     19.3932      0.2173    -20.1195      0.0000
  -2   4   4      6.4136      0.1952      6.0788      0.0000
  -1   4   4     17.4606      0.2170    -16.3019      0.0000
   0   4   4      8.9043      0.1993     -8.6518      0.0000
   1   4   4      5.7894      0.4130     -5.8334      0.0000
   2   4   4     19.7912      0.2909     19.4321      0.0000
   3   4   4      5.9029      0.4359      5.7217      0.0000
   4   4   4     11.8146      0.4849    -12.4351      0.0000
   5   4   4      6.2668      0.5578      5.6913      0.0000
   6   4   4      5.4901      0.3095      5.4900      0.0000
   7   4   4      4.1596      0.4552      4.1174      0.0000
  -8   5   4      2.7182      0.5852     -1.5012      0.0000
  -7   5   4      0.0000      0.8267      0.1176      0.0000
  -6   5   4      2.8431      0.4425     -2.9598      0.0000
  -5   5   4     20.7645      0.2861    -21.4012      0.0000
  -4   5   4      7.7469      0.2949     -8.0513      0.0000
  -3   5   4      8.6440      0.5055     -7.7777      0.0000
  -2   5   4      9.7718      0.1424     -9.1028      0.0000
  -1   5   4     23.8390      0.3270     24.2802      0.0000
   0   5   4     24.4544      0.4149    -23.4135      0.0000
   1   5   4      9.3758      0.2319      8.5029      0.0000
   2   5   4     11.4328      0.2152     11.0989      0.0000
   3   5   4      8.2861      0.9990      7.7477      0.0000
   4   5   4      8.8820      0.4865      9.2139      0.0000
   5   5   4      0.0000      1.0804      0.8480      0.0000
   6   5   4      3.2675      0.5869      3.2456      0.0000
   7   5   4      0.8491      0.3145      0.8159      0.0000
  -8   6   4      2.8690      0.7155      2.2542      0.0000
  -7   6   4      3.3508      0.6780     -2.9788      0.0000
  -6   6   4      2.0897      0.4946      1.4734      0.0000
  -5   6   4      4.2792      0.3077     -4.5250      0.0000
  -4   6   4      5.1882      0.3721      4.8912      0.0000
  -3   6   4      7.2135      0.1755      7.0562      0.0000
  -2   6   4      2.0858      0.2406     -2.3249      0.0000
  -1   6   4      4.7603      0.1351      4.3566      0.0000
   0   6   4     28.3130      0.4716     28.1297      0.0000
   1   6   4      9.7661      0.2970     10.2604      0.0000
   2   6   4     11.6068      0.2870     11.3631      0.0000
   3   6   4      9.6134      0.5113     10.1139      0.0000
   4   6   4     12.7751      0.5054    -13.4642      0.0000
   5   6   4      0.0000      1.0233     -0.0811      0.0000
   6   6   4      5.2504      0.3652      5.1835      0.0000
   7   6   4      4.6246      0.3832      4.5948      0.0000
  -8   7   4      1.2853      0.9990     -1.4984      0.0000
  -7   7   4      0.0000      0.8520      1.0460      0.0000
  -6   7   4      7.9206      0.4286      7.6764      0.0000
  -5   7   4      5.1491      0.2445     -5.5268      0.0000
  -4   7   4     51.3947      0.5699    -52.0870      0.0000
  -3   7   4      2.3698      0.2381     -2.5888      0.0000
  -2   7   4     16.5512      0.1922     16.3419      0.0000
  -1   7   4      1.5916      0.1957      1.3965      0.0000
   0   7   4     34.9019      0.4554    -32.7401      0.0000
   1   7   4      9.1702      0.2417     -9.0550      0.0000
   2   7   4     10.2910      0.2845    -10.5942      0.0000
   3   7   4      8.0015      0.4551     -7.5259      0.0000
   4   7   4     10.2258      0.5056     10.0681      0.0000
   5   7   4      0.0000      1.0961      1.5899      0.0000
   6   7   4      1.4938      1.0961     -0.7974      0.0000
   7   7   4      0.3706      0.1310     -0.3035      0.0000
  -7   8   4      1.4028      0.8306     -2.1421      0.0000
  -6   8   4      5.9917      0.2659     -6.1234      0.0000
  -5   8   4      7.6220      0.5456     -7.7628      0.0000
  -4   8   4      5.2360      0.2386      4.9124      0.0000
  -3   8   4      2.1565      0.2683      1.5755      0.0000
  -2   8   4      5.7913      0.1366     -5.6644      0.0000
  -1   8   4     24.8184      0.3685    -26.1720      0.0000
   0   8   4     12.0356      0.1694    -12.7616      0.0000
   1   8   4     14.6066      0.2972     14.4362      0.0000
   2   8   4      0.0000      0.6668     -0.4222      0.0000
   3   8   4      7.1568      0.4816      6.6298      0.0000
   4   8   4      3.3963      0.6647      3.0131      0.0000
   5   8   4      2.0212      1.0929     -1.5339      0.0000
   6   8   4      0.3209      1.1645     -1.9135      0.0000
  -7   9   4      0.0000      0.8703     -0.1476      0.0000
  -6   9   4      1.3039      0.6472      1.6208      0.0000
  -5   9   4     24.9703      0.3281     25.2773      0.0000
  -4   9   4     31.8847      0.3802    -32.0402      0.0000
  -3   9   4     16.7017      0.2397    -16.3677      0.0000
  -2   9   4     11.2338      0.1587     11.3903      0.0000
  -1   9   4     10.1714      0.2460     11.2882      0.0000
   0   9   4     33.4064      0.4429    -32.6089      0.0000
   1   9   4      5.6060      0.4568     -5.1759      0.0000
   2   9   4      1.4746      0.5256     -1.5000      0.0000
   3   9   4      5.4619      0.5289     -4.9002      0.0000
   4   9   4      5.4839      0.5799      5.5162      0.0000
   5   9   4      0.5859      1.1645      1.5996      0.0000
   6   9   4      1.2702      1.1346      0.3706      0.0000
  -7  10   4      5.0311      0.4053     -4.6344      0.0000
  -6  10   4      5.8516      0.2939     -5.3832      0.0000
  -5  10   4     12.1681      0.2462    -12.1555      0.0000
  -4  10   4      4.3216      0.3008      4.4449      0.0000
  -3  10   4      3.3715      0.2538     -3.8049      0.0000
  -2  10   4      9.0026      0.1471      9.0146      0.0000
  -1  10   4     12.4678      0.2582    -12.3897      0.0000
   0  10   4     19.1100      0.2444    -18.4490      0.0000
   1  10   4      0.8774      0.6320      0.8354      0.0000
   2  10   4     10.0890      0.4499     10.2461      0.0000
   3  10   4      2.0632      0.8118     -1.7343      0.0000
   4  10   4      7.3811      0.5558      7.4440      0.0000
   5  10   4      5.0300      0.5550      5.3309      0.0000
   6  10   4      3.4415      0.0564     -3.4268      0.0000
  -7  11   4      1.5597      0.9815      1.4870      0.0000
  -6  11   4      4.9447      0.2997     -4.4384      0.0000
  -5  11   4     14.7455      0.2595     14.5306      0.0000
  -4  11   4      3.8034      0.3217      4.0387      0.0000
  -3  11   4      4.7411      0.2343      5.1491      0.0000
  -2  11   4     13.4776      0.2157     14.0971      0.0000
  -1  11   4     11.7014      0.1891     11.7261      0.0000
   0  11   4      2.8830      0.2017     -2.9971      0.0000
   1  11   4      4.5049      0.2848     -4.4750      0.0000
   2  11   4     12.7023      0.4854     12.7449      0.0000
   3  11   4      1.7577      0.9253      1.4765      0.0000
   4  11   4      6.1702      0.5980      5.3842      0.0000
   5  11   4      2.5873      0.9851      2.1535      0.0000
   6  11   4      3.0893      0.0314      3.0700      0.0000
  -7  12   4      4.5238      0.5253      4.3402      0.0000
  -6  12   4      3.2307      0.3676     -3.0375      0.0000
  -5  12   4      0.7886      0.7223      0.5459      0.0000
  -4  12   4      4.4805      0.2632      4.7703      0.0000
  -3  12   4     14.4712      0.2364    -14.9239      0.0000
  -2  12   4      4.5924      0.2139     -4.7400      0.0000
  -1  12   4      0.0000      0.5278     -0.4086      0.0000
   0  12   4      7.9639      0.1786     -8.2271      0.0000
   1  12   4      0.0000      0.6403      0.4459      0.0000
   2  12   4     13.5674      0.5028    -13.2894      0.0000
   3  12   4      9.5650      0.5152      8.8145      0.0000
   4  12   4      2.1766      0.9591      2.6051      0.0000
   5  12   4      5.3540      0.7300      5.0636      0.0000
   6  12   4      2.4015      0.0404     -2.4101      0.0000
  -7  13   4      2.3880      0.7522      2.0589      0.0000
  -6  13   4      3.4208      0.3735      2.9849      0.0000
  -5  13   4      7.3794      0.3186     -6.9686      0.0000
  -4  13   4      1.1619      0.5910      0.6165      0.0000
  -3  13   4      6.3575      0.2257     -7.0328      0.0000
  -2  13   4      7.5530      0.2078      7.8637      0.0000
  -1  13   4      2.9488      0.2296     -3.1720      0.0000
   0  13   4      1.2163      0.4730     -0.9967      0.0000
   1  13   4      8.5085      0.1867     -8.5303      0.0000
   2  13   4     19.3636      0.5867     19.3288      0.0000
   3  13   4      1.6981      1.0721     -1.9554      0.0000
   4  13   4      2.4789      0.9499      3.3476      0.0000
   5  13   4      2.7105      1.0478     -1.9603      0.0000
   6  13   4      1.1422      0.1275     -1.1377      0.0000
  -7  14   4      0.0000      1.0335     -0.1411      0.0000
  -6  14   4      6.8570      0.3311      6.1890      0.0000
  -5  14   4      0.0000      0.7349     -0.0469      0.0000
  -4  14   4      5.8675      0.2601      5.8293      0.0000
  -3  14   4      1.7023      0.4217     -2.1149      0.0000
  -2  14   4     21.3549      0.2880    -23.3257      0.0000
  -1  14   4      2.0555      0.4178     -1.2527      0.0000
   0  14   4      7.6027      0.2299      7.6183      0.0000
   1  14   4     13.2128      0.6926     13.6461      0.0000
   2  14   4     24.0983      0.3469    -24.2569      0.0000
   3  14   4      5.6685      0.6038     -5.7634      0.0000
   4  14   4      0.0000      1.2079      1.5782      0.0000
   5  14   4      0.0000      1.2837      0.9036      0.0000
   6  14   4      2.8161      0.0603     -2.7814      0.0000
  -6  15   4      0.7541      0.8963     -1.0899      0.0000
  -5  15   4      0.8924      0.9232     -0.8882      0.0000
  -4  15   4      8.1269      0.2484     -8.1124      0.0000
  -3  15   4      7.4099      0.2106     -7.3304      0.0000
  -2  15   4      3.8333      0.2678      3.9104      0.0000
  -1  15   4      3.4899      0.2896     -3.7068      0.0000
   0  15   4      9.1791      0.2432     -9.1486      0.0000
   1  15   4     18.6464      0.4765    -18.7633      0.0000
   2  15   4      1.5649      0.6425      1.9100      0.0000
   3  15   4      0.0000      1.1194      1.5226      0.0000
   4  15   4      0.0000      1.1791      0.4346      0.0000
   5  15   4      0.0000      1.2702      0.9615      0.0000
  -6  16   4      4.0042      0.4240      3.4290      0.0000
  -5  16   4      4.3423      0.3695      4.2315      0.0000
  -4  16   4      1.2538      0.9266      1.7697      0.0000
  -3  16   4     10.6851      0.2418     11.3338      0.0000
  -2  16   4      7.3754      0.2360     -7.9003      0.0000
  -1  16   4     10.5784      0.2571    -11.1659      0.0000
   0  16   4      5.3273      0.2811      4.9461      0.0000
   1  16   4     12.9477      0.3487     13.1002      0.0000
   2  16   4      6.2740      0.3404     -6.7399      0.0000
   3  16   4      5.9864      0.3719     -6.2458      0.0000
   4  16   4      2.2843      0.6350      1.7555      0.0000
   5  16   4      1.6502      1.1547      1.7158      0.0000
  -6  17   4      2.4679      0.7163     -1.8199      0.0000
  -5  17   4      2.1562      0.5906     -1.3939      0.0000
  -4  17   4      3.6400      0.3431     -3.2941      0.0000
  -3  17   4      9.4167      0.3248    -10.0881      0.0000
  -2  17   4      6.3157      0.2887      5.7622      0.0000
  -1  17   4      1.1593      0.9133      0.7828      0.0000
   0  17   4      2.4086      0.4019     -2.7684      0.0000
   1  17   4      9.0901      0.3156     -8.8311      0.0000
   2  17   4      9.9606      0.3325     -9.8236      0.0000
   3  17   4      3.1544      0.6310     -3.2520      0.0000
   4  17   4      2.2513      1.0944      2.0455      0.0000
   5  17   4      1.7830      0.9516     -2.5823      0.0000
  -6  18   4      0.8371      1.0704     -1.1158      0.0000
  -5  18   4      0.0000      0.8483     -0.6199      0.0000
  -4  18   4      4.1434      0.3702     -4.1784      0.0000
  -3  18   4      4.1290      0.3144      4.3089      0.0000
  -2  18   4      1.5895      0.6168     -1.6825      0.0000
  -1  18   4      2.6921      0.4049      2.4795      0.0000
   0  18   4      0.5958      0.7812     -0.6505      0.0000
   1  18   4      0.0000      0.8068      0.1065      0.0000
   2  18   4      6.4542      0.4983     -6.8561      0.0000
   3  18   4      4.7502      0.4341     -4.7575      0.0000
   4  18   4      0.0000      0.9434      0.5000      0.0000
   5  18   4      0.0000      1.0263     -1.2729      0.0000
  -5  19   4      3.1795      0.4833      3.2610      0.0000
  -4  19   4      1.5413      0.7315     -1.8721      0.0000
  -3  19   4      0.4337      0.7913     -1.0813      0.0000
  -2  19   4      2.6234      0.7171      2.5279      0.0000
  -1  19   4      3.4039      0.3788     -3.4594      0.0000
   0  19   4      1.3635      0.7729      1.8042      0.0000
   1  19   4      5.4197      0.3655     -5.6421      0.0000
   2  19   4      6.9894      0.3667     -7.1594      0.0000
   3  19   4      5.2076      0.4199     -5.1510      0.0000
   4  19   4      0.8640      1.0883     -0.2719      0.0000
  -5  20   4      0.8581      0.9511      1.7018      0.0000
  -4  20   4      1.4652      0.7900     -0.9881      0.0000
  -3  20   4      3.4204      0.4080     -3.0653      0.0000
  -2  20   4      2.4450      0.5552     -2.7783      0.0000
  -1  20   4      3.5514      0.4613     -3.5773      0.0000
   0  20   4      0.0000      0.8167     -0.4864      0.0000
   1  20   4      1.8880      0.6478      2.0320      0.0000
   2  20   4      4.5662      0.6060     -4.6376      0.0000
   3  20   4      4.2485      0.4771     -4.7491      0.0000
   4  20   4      5.5171      0.5852      5.2490      0.0000
  -4  21   4      7.5501      0.3445      6.8278      0.0000
  -3  21   4      1.0144      1.0883      1.6514      0.0000
  -2  21   4      4.1166      0.4642      4.6434      0.0000
  -1  21   4      2.2706      0.8339     -2.1398      0.0000
   0  21   4      3.9598      0.5824      3.7017      0.0000
   1  21   4      4.8005      0.4203      4.5363      0.0000
   2  21   4      0.0000      0.9291     -0.1058      0.0000
   3  21   4      3.7713      0.5190      2.9666      0.0000
  -4  22   4      1.5524      0.8745     -0.2530      0.0000
  -3  22   4      2.6527      0.6167      2.5922      0.0000
  -2  22   4      0.7099      0.9247      1.5259      0.0000
  -1  22   4      4.4471      0.4469      3.6884      0.0000
   0  22   4      5.4170      0.4127     -5.2300      0.0000
   1  22   4      3.1425      0.5251      3.2904      0.0000
   2  22   4      1.3512      0.9983      0.1465      0.0000
   3  22   4      5.7715      0.4613     -5.8575      0.0000
  -3  23   4      3.8200      0.8007      3.1832      0.0000
  -2  23   4      0.1364      1.0883      1.6418      0.0000
  -1  23   4      1.7689      0.8081     -1.7368      0.0000
   0  23   4      1.5970      0.8656      0.9797      0.0000
   1  23   4      1.3246      0.9822     -1.1253      0.0000
   2  23   4      1.5930      0.9920      1.8824      0.0000
  -3  24   4      1.4587      1.0929     -0.5339      0.0000
  -2  24   4      0.0000      1.0216     -1.0655      0.0000
  -1  24   4      3.6709      0.6514      3.7472      0.0000
   0  24   4      1.7211      0.8693      0.8812      0.0000
   1  24   4      0.0000      0.9905      0.5739      0.0000
   2  24   4      1.7673      0.9197     -0.9114      0.0000
  -2  25   4      1.5612      1.1117     -1.4880      0.0000
  -1  25   4      1.4860      1.0737     -1.1818      0.0000
   0  25   4      1.3212      1.2185      1.2866      0.0000
  -7   0   5      2.3067      0.9050     -2.6983      0.0000
  -5   0   5      4.9349      0.2343      4.8894      0.0000
  -3   0   5     18.5262      0.3085     17.9502      0.0000
  -1   0   5     14.0922      0.2539     13.7596      0.0000
   1   0   5      3.0959      0.2548      3.0953      0.0000
   3   0   5     16.4349      0.4741     15.1763      0.0000
   5   0   5      3.0726      0.5688     -3.0375      0.0000
   7   0   5      1.5612      0.7916      1.4314      0.0000
  -8   1   5      0.7096      0.9154     -1.0768      0.0000
  -7   1   5      2.4145      0.4970     -2.1676      0.0000
  -6   1   5     14.1741      0.2971     15.6778      0.0000
  -5   1   5      9.9299      0.2534     10.6801      0.0000
  -4   1   5      0.8452      0.3562      0.7152      0.0000
  -3   1   5     16.3242      0.1929     15.8456      0.0000
  -2   1   5     47.8088      0.3921    -46.2429      0.0000
  -1   1   5     35.7521      0.3525    -35.0957      0.0000
   0   1   5     10.1015      0.1493     10.2618      0.0000
   1   1   5     15.9726      0.2450     15.7925      0.0000
   2   1   5     22.9153      0.3936    -22.8202      0.0000
   3   1   5      6.5797      0.5294     -6.7786      0.0000
   4   1   5      1.2702      0.2102      1.1717      0.0000
   5   1   5      1.3739      1.1117     -0.1047      0.0000
   6   1   5      1.4706      1.1117      1.3661      0.0000
   7   1   5      1.5612      1.1117     -0.6204      0.0000
  -8   2   5      2.6738      0.5442     -2.5855      0.0000
  -7   2   5      0.3333      0.8048     -0.4787      0.0000
  -6   2   5      5.2547      0.3148     -5.4389      0.0000
  -5   2   5      6.1834      0.1816      6.0396      0.0000
  -4   2   5     11.5344      0.1574    -11.0233      0.0000
  -3   2   5     17.8689      0.2068     17.0061      0.0000
  -2   2   5     44.8435      0.3984    -43.3262      0.0000
  -1   2   5     26.2331      0.2432    -25.3175      0.0000
   0   2   5      0.0000      0.4053      0.4391      0.0000
   1   2   5     13.4596      0.2770     13.2039      0.0000
   2   2   5     13.2045      0.2648    -12.2093      0.0000
   3   2   5      6.8329      0.4157      6.2716      0.0000
   4   2   5      3.2517      0.5002      3.3346      0.0000
   5   2   5      1.3741      1.1117      1.3684      0.0000
   6   2   5      1.4706      1.1117     -1.6856      0.0000
  -8   3   5      1.0854      0.9333     -1.0245      0.0000
  -7   3   5      5.1590      0.3695      5.0711      0.0000
  -6   3   5      2.0143      0.5959      2.5988      0.0000
  -5   3   5      9.0449      0.2122      9.4061      0.0000
  -4   3   5      2.0406      0.2055     -1.9197      0.0000
  -3   3   5     21.5909      0.2373     21.1808      0.0000
  -2   3   5     11.0600      0.1530     11.5170      0.0000
  -1   3   5      1.6461      0.3884     -1.9382      0.0000
   0   3   5      4.6828      0.1235     -4.5024      0.0000
   1   3   5     32.5338      0.5228     31.8128      0.0000
   2   3   5      1.7670      0.3397     -1.2193      0.0000
   3   3   5     14.8191      0.4800    -14.7850      0.0000
   4   3   5      2.2843      0.7545      1.8609      0.0000
   5   3   5      3.4315      0.0212     -3.4240      0.0000
   6   3   5      3.1334      0.0542      3.0782      0.0000
  -8   4   5      4.0871      0.4483      4.5262      0.0000
  -7   4   5      1.5910      0.6706     -0.7377      0.0000
  -6   4   5      2.3646      0.7117     -2.4571      0.0000
  -5   4   5      0.7995      0.6282     -0.9140      0.0000
  -4   4   5      2.7649      0.2847      2.8504      0.0000
  -3   4   5      5.5323      0.1889     -5.6159      0.0000
  -2   4   5      6.1851      0.2091      6.5018      0.0000
  -1   4   5     24.4449      0.3348    -23.0224      0.0000
   0   4   5      1.0394      0.3053      1.0061      0.0000
   1   4   5     21.6564      0.5117    -20.1099      0.0000
   2   4   5      1.8845      0.4411     -2.1615      0.0000
   3   4   5     21.5008      0.5848    -21.9435      0.0000
   4   4   5      1.6880      0.9204     -0.8262      0.0000
   5   4   5      2.7041      0.0359      2.6897      0.0000
   6   4   5      0.3706      0.3706      0.1528      0.0000
  -8   5   5      1.5843      0.8688     -2.1534      0.0000
  -7   5   5      5.9241      0.3547      5.6187      0.0000
  -6   5   5      2.1690      0.4848      1.9820      0.0000
  -5   5   5      0.2159      0.6159      0.3932      0.0000
  -4   5   5     10.5227      0.3406    -10.5133      0.0000
  -3   5   5      6.4031      0.4572      6.3306      0.0000
  -2   5   5      1.7311      0.1514     -1.4826      0.0000
  -1   5   5      8.2465      0.2422      8.1592      0.0000
   0   5   5      9.5872      0.2407      9.7161      0.0000
   1   5   5      5.8792      0.4707     -6.2738      0.0000
   2   5   5      5.5196      0.2856     -5.0976      0.0000
   3   5   5      4.8705      0.4984     -4.5660      0.0000
   4   5   5      0.7411      1.0644     -1.9636      0.0000
   5   5   5      1.3741      0.1590      1.3638      0.0000
   6   5   5      3.6731      0.0198     -3.7060      0.0000
  -8   6   5      5.4584      0.4362      5.3330      0.0000
  -7   6   5      4.0972      0.3989      4.1200      0.0000
  -6   6   5      2.8558      0.4090     -3.1432      0.0000
  -5   6   5      2.0681      0.3640     -2.4333      0.0000
  -4   6   5     30.5370      0.3637     31.5270      0.0000
  -3   6   5     29.7856      0.3085    -30.8094      0.0000
  -2   6   5      1.1109      0.2718     -0.8219      0.0000
  -1   6   5      7.6480      0.2476     -7.4203      0.0000
   0   6   5     13.1219      0.6345     12.5145      0.0000
   1   6   5     20.5766      0.3647    -18.9560      0.0000
   2   6   5      1.7022      0.4736     -1.7064      0.0000
   3   6   5     11.5753      0.4718    -12.7844      0.0000
   4   6   5      7.5875      0.5119     -7.0451      0.0000
   5   6   5      2.8644      0.0763     -2.8350      0.0000
   6   6   5      0.6145      0.0790     -0.6163      0.0000
  -8   7   5      2.0242      0.7369     -0.2063      0.0000
  -7   7   5      3.8641      0.4239      3.8754      0.0000
  -6   7   5      1.9351      0.5886      2.2704      0.0000
  -5   7   5     11.8769      0.2800    -12.1187      0.0000
  -4   7   5      6.9495      0.4064      6.5178      0.0000
  -3   7   5      4.9343      0.1206      4.5073      0.0000
  -2   7   5      5.3851      0.1565     -5.3987      0.0000
  -1   7   5     15.0291      0.3120    -13.8103      0.0000
   0   7   5     17.3021      0.2592     17.6774      0.0000
   1   7   5      5.1388      0.2435     -5.2937      0.0000
   2   7   5      7.6152      0.4192     -7.9710      0.0000
   3   7   5      3.7149      0.5946     -3.2182      0.0000
   4   7   5      2.6850      0.7775     -2.0815      0.0000
   5   7   5      3.3454      0.0145      3.3349      0.0000
   6   7   5      0.5859      0.5558      0.5603      0.0000
  -7   8   5      1.4104      0.8129     -0.9532      0.0000
  -6   8   5      0.0000      0.8017      0.1233      0.0000
  -5   8   5      9.2813      0.2305     -9.1261      0.0000
  -4   8   5     43.3221      0.4909     44.2815      0.0000
  -3   8   5     25.7005      0.2764     27.0217      0.0000
  -2   8   5     10.1754      0.2178    -10.3338      0.0000
  -1   8   5      1.5495      0.4250      1.2552      0.0000
   0   8   5     14.8618      0.2449     14.6633      0.0000
   1   8   5      9.2243      0.2522      8.6012      0.0000
   2   8   5      0.6418      0.9171      0.1093      0.0000
   3   8   5      6.5166      0.4954      6.2359      0.0000
   4   8   5      0.0000      1.0563     -1.1503      0.0000
   5   8   5      1.2702      0.0956      1.2137      0.0000
   6   8   5      0.4538      0.3706     -0.2944      0.0000
  -7   9   5      8.0055      0.3417      8.2086      0.0000
  -6   9   5      6.3139      0.3293      6.4168      0.0000
  -5   9   5      7.8465      0.3023     -7.8840      0.0000
  -4   9   5      5.5435      0.3112      5.1479      0.0000
  -3   9   5     29.5892      0.3108     30.8696      0.0000
  -2   9   5      3.1496      0.1750     -3.2936      0.0000
  -1   9   5      4.1567      0.2895     -4.1736      0.0000
   0   9   5      0.0000      0.5291      0.6397      0.0000
   1   9   5      0.5019      0.6485      0.7430      0.0000
   2   9   5      1.3229      0.9538     -0.7120      0.0000
   3   9   5      4.1430      0.6035      3.6881      0.0000
   4   9   5      0.0000      1.0563     -0.4783      0.0000
   5   9   5      1.0644      0.1825      1.3494      0.0000
   6   9   5      2.9237      0.0166      2.9319      0.0000
  -7  10   5      0.0000      0.9080     -0.1278      0.0000
  -6  10   5      3.2811      0.4178     -3.7760      0.0000
  -5  10   5      4.2520      0.2788     -4.0900      0.0000
  -4  10   5      3.7093      0.2681      3.3023      0.0000
  -3  10   5     28.8422      0.3054     29.8643      0.0000
  -2  10   5      3.4548      0.2148      3.6293      0.0000
  -1  10   5      6.4757      0.3486     -6.5903      0.0000
   0  10   5      5.4742      0.2038      5.1889      0.0000
   1  10   5     19.0249      0.4715     18.9321      0.0000
   2  10   5      0.0000      0.8789     -0.4605      0.0000
   3  10   5     11.5159      0.5101     11.7461      0.0000
   4  10   5      3.1059      0.8363     -2.6439      0.0000
   5  10   5      2.9529      0.0740     -2.9312      0.0000
   6  10   5      0.2620      0.0927      0.1631      0.0000
  -7  11   5      5.1018      0.7068      4.7688      0.0000
  -6  11   5      3.6217      0.4105      3.3420      0.0000
  -5  11   5      0.0000      0.6879      0.2368      0.0000
  -4  11   5      4.9817      0.2511     -4.9902      0.0000
  -3  11   5     12.2473      0.1847     12.0382      0.0000
  -2  11   5      0.0000      0.5472      0.8642      0.0000
  -1  11   5     11.1990      0.1836     10.6972      0.0000
   0  11   5      4.2528      0.2730      4.4199      0.0000
   1  11   5      5.1043      0.3876      4.7605      0.0000
   2  11   5      4.1306      0.5936     -3.7113      0.0000
   3  11   5      5.6015      0.5677     -5.6214      0.0000
   4  11   5      1.0148      1.2079     -0.4820      0.0000
   5  11   5      3.0445      0.0159     -3.0838      0.0000
   6  11   5      0.7639      0.1271     -0.7566      0.0000
  -7  12   5      3.0429      0.5299      3.0498      0.0000
  -6  12   5      4.1311      0.4077     -4.6667      0.0000
  -5  12   5      0.5092      0.7132      0.4171      0.0000
  -4  12   5      2.6253      0.3407     -2.7598      0.0000
  -3  12   5      8.9570      0.2173      8.6218      0.0000
  -2  12   5     11.6206      0.2133    -12.1920      0.0000
  -1  12   5      2.6086      0.1849      2.6723      0.0000
   0  12   5      5.2658      0.2542     -5.2269      0.0000
   1  12   5      6.1730      0.4719      5.9978      0.0000
   2  12   5      2.9296      0.6712     -2.6998      0.0000
   3  12   5      4.2575      0.6614      3.9865      0.0000
   4  12   5      0.0000      1.0399      0.1945      0.0000
   5  12   5      3.4164      0.0071     -3.4051      0.0000
   6  12   5      0.3209      0.1513      0.2694      0.0000
  -7  13   5      1.5714      1.0224      0.1493      0.0000
  -6  13   5      5.0270      0.3800     -5.1866      0.0000
  -5  13   5      7.1313      0.3616      7.2751      0.0000
  -4  13   5      1.8857      0.5184      1.9946      0.0000
  -3  13   5      1.8157      0.3941      1.9207      0.0000
  -2  13   5      1.0187      0.5856      0.9215      0.0000
  -1  13   5      3.4985      0.3672     -4.1445      0.0000
   0  13   5      9.5987      0.3015      9.6217      0.0000
   1  13   5      9.2734      0.4686      9.1111      0.0000
   2  13   5     10.2661      0.5155      9.5868      0.0000
   3  13   5      3.1985      0.7438     -3.0926      0.0000
   4  13   5      0.8076      1.1864      0.8551      0.0000
   5  13   5      0.9077      0.0535     -0.8829      0.0000
  -6  14   5      1.8613      0.7090     -0.4830      0.0000
  -5  14   5      4.8224      0.3022     -4.3888      0.0000
  -4  14   5      5.3362      0.2696      5.3174      0.0000
  -3  14   5      3.6515      0.3433      3.1809      0.0000
  -2  14   5      4.0505      0.3114     -4.7600      0.0000
  -1  14   5      3.4839      0.2898     -3.3301      0.0000
   0  14   5      8.7533      0.2346      8.9565      0.0000
   1  14   5      0.2227      1.0961     -1.7880      0.0000
   2  14   5      6.1535      0.5641      6.4862      0.0000
   3  14   5      3.5252      0.8057     -4.1755      0.0000
   4  14   5      2.8099      0.9244     -1.9056      0.0000
   5  14   5      1.0481      0.0695     -1.0298      0.0000
  -6  15   5     10.1174      0.4004     -9.9007      0.0000
  -5  15   5      6.3890      0.2905     -6.2599      0.0000
  -4  15   5      0.8818      0.7376      0.3124      0.0000
  -3  15   5      0.0000      0.6850      0.0359      0.0000
  -2  15   5     12.6451      0.2720     13.4149      0.0000
  -1  15   5      1.0480      0.6842      1.6012      0.0000
   0  15   5      4.8647      0.2617     -4.9090      0.0000
   1  15   5      0.0000      0.7367      0.5648      0.0000
   2  15   5      0.8263      0.9030      0.7834      0.0000
   3  15   5      4.4814      0.6988      3.6131      0.0000
   4  15   5      2.4158      1.0651     -1.7998      0.0000
   5  15   5      0.6933      0.6283     -0.6195      0.0000
  -6  16   5      0.0000      0.9884      0.5446      0.0000
  -5  16   5     11.0664      0.2737    -10.0202      0.0000
  -4  16   5      7.9013      0.2663      7.6866      0.0000
  -3  16   5      4.9681      0.2755     -5.2426      0.0000
  -2  16   5      6.3790      0.2781      6.8042      0.0000
  -1  16   5      0.5576      0.7578     -0.4634      0.0000
   0  16   5      0.5846      0.7031     -0.4656      0.0000
   1  16   5      6.3791      0.3111     -7.0149      0.0000
   2  16   5      7.7108      0.3319      7.3549      0.0000
   3  16   5      2.7571      0.5547     -2.9363      0.0000
   4  16   5      3.8376      0.8856     -3.5884      0.0000
   5  16   5      0.8286      0.3515     -0.8395      0.0000
  -6  17   5      3.7352      0.5647      3.2612      0.0000
  -5  17   5      9.3877      0.3573     -8.4761      0.0000
  -4  17   5      6.4464      0.2995     -5.6660      0.0000
  -3  17   5      6.4998      0.3331     -6.1159      0.0000
  -2  17   5      0.8018      0.7571      0.9392      0.0000
  -1  17   5     10.1922      0.2697      9.9609      0.0000
   0  17   5      1.1327      0.6847      0.4681      0.0000
   1  17   5      9.9503      0.3179     -9.7874      0.0000
   2  17   5      0.3330      0.8982      0.4592      0.0000
   3  17   5      5.7635      0.4017      5.4423      0.0000
   4  17   5      2.0332      0.7575     -0.3027      0.0000
  -5  18   5      4.2137      0.4077     -4.0289      0.0000
  -4  18   5      0.0000      0.8315      1.1233      0.0000
  -3  18   5      0.0000      0.9064     -0.9584      0.0000
  -2  18   5      0.7125      0.7890     -0.7412      0.0000
  -1  18   5      9.2472      0.3031      9.4008      0.0000
   0  18   5      1.8177      0.5071      1.4800      0.0000
   1  18   5      1.8842      0.6170      2.1982      0.0000
   2  18   5      4.7251      0.4906      4.5479      0.0000
   3  18   5      7.3339      0.4353      6.9309      0.0000
   4  18   5      2.0632      0.9412     -2.3151      0.0000
  -5  19   5      0.0000      1.1571      1.4293      0.0000
  -4  19   5      2.9859      0.4552      2.8156      0.0000
  -3  19   5      0.0000      1.0388     -0.6317      0.0000
  -2  19   5      1.9151      0.5597     -1.2687      0.0000
  -1  19   5      6.1482      0.3035      6.6442      0.0000
   0  19   5      6.4692      0.5272      6.2904      0.0000
   1  19   5      4.8891      0.3820     -4.9264      0.0000
   2  19   5      1.7263      0.6810      0.4268      0.0000
   3  19   5      7.7575      0.3870      7.5882      0.0000
   4  19   5      1.0148      1.1270      1.6190      0.0000
  -5  20   5      0.0000      1.0260     -0.0907      0.0000
  -4  20   5      2.0454      0.6323     -2.5157      0.0000
  -3  20   5      6.4383      0.4939      5.7259      0.0000
  -2  20   5      2.5868      0.5569     -2.2929      0.0000
  -1  20   5      2.1159      0.5731      1.5182      0.0000
   0  20   5      2.6669      1.2197     -2.7105      0.0000
   1  20   5      2.8915      0.6044      2.5229      0.0000
   2  20   5      2.8959      0.5179      3.2035      0.0000
   3  20   5      7.2303      0.4127      8.1308      0.0000
  -4  21   5      0.0000      0.9277      0.5764      0.0000
  -3  21   5      0.9677      0.9725      1.2676      0.0000
  -2  21   5      1.7931      0.7315     -1.7856      0.0000
  -1  21   5      2.9247      0.5285      3.0666      0.0000
   0  21   5      1.0056      0.8885     -1.0631      0.0000
   1  21   5      0.7493      1.0603     -0.8259      0.0000
   2  21   5      2.3009      0.6805      2.1276      0.0000
   3  21   5      2.9556      0.6300      4.0905      0.0000
  -4  22   5     11.2259      0.3467    -10.1490      0.0000
  -3  22   5      0.0000      0.9711     -0.5287      0.0000
  -2  22   5      0.0000      0.8965     -0.0923      0.0000
  -1  22   5      0.5265      1.0440      0.2348      0.0000
   0  22   5      1.2386      0.9241     -0.6703      0.0000
   1  22   5      2.1289      0.6707     -1.9776      0.0000
   2  22   5      1.7073      0.8769     -0.7760      0.0000
  -3  23   5      7.9710      0.4538     -7.1378      0.0000
  -2  23   5      4.7100      0.8555      3.7494      0.0000
  -1  23   5      2.0638      0.7017      1.1848      0.0000
   0  23   5      1.5708      1.1828     -1.8640      0.0000
   1  23   5      2.1006      0.7270     -2.8090      0.0000
   2  23   5      1.7041      0.9221      1.6008      0.0000
  -2  24   5      2.9973      0.7896     -2.0636      0.0000
  -1  24   5      0.6905      0.9824      0.8467      0.0000
   0  24   5      0.0000      0.9787     -0.1509      0.0000
   1  24   5      0.8411      1.0105     -0.5879      0.0000
  -8   0   6      1.4758      0.9759     -1.6058      0.0000
  -6   0   6      2.3831      0.4959      2.1126      0.0000
  -4   0   6      8.9672      0.2774     -9.2080      0.0000
  -2   0   6     20.0204      0.2829    -18.5311      0.0000
   0   0   6      3.6897      0.2320     -3.7508      0.0000
   2   0   6      4.7564      0.3930     -4.5691      0.0000
   4   0   6      1.3232      0.9340      1.3260      0.0000
   6   0   6      1.5052      0.8210      0.3825      0.0000
  -8   1   6      1.3543      0.7794      2.0960      0.0000
  -7   1   6      3.5403      0.3585     -3.1683      0.0000
  -6   1   6      6.8860      0.2471     -7.7398      0.0000
  -5   1   6     17.0355      0.2564     18.4190      0.0000
  -4   1   6      8.6512      0.2863      8.9136      0.0000
  -3   1   6      0.6181      0.4782     -0.8650      0.0000
  -2   1   6     14.1577      0.1593     13.9270      0.0000
  -1   1   6     30.1781      0.3404    -28.9276      0.0000
   0   1   6      4.6298      0.1527     -4.4404      0.0000
   1   1   6     15.0717      0.2411     14.8696      0.0000
   2   1   6      4.3719      0.7218     -4.9047      0.0000
   3   1   6     14.5869      0.7111    -15.1533      0.0000
   4   1   6      1.3232      1.1117     -0.6345      0.0000
   5   1   6      4.2976      0.4067      4.3170      0.0000
   6   1   6      1.5052      1.1117      0.2962      0.0000
  -8   2   6      0.0000      0.8096      0.1843      0.0000
  -7   2   6      1.0214      0.7718      1.0410      0.0000
  -6   2   6      5.0375      0.4118      5.4745      0.0000
  -5   2   6      0.8161      0.6403      1.1245      0.0000
  -4   2   6      8.1383      0.2504     -8.4920      0.0000
  -3   2   6      1.2371      0.3008      0.9526      0.0000
  -2   2   6      2.1928      0.1853     -2.0499      0.0000
  -1   2   6     13.6314      0.1612    -13.4883      0.0000
   0   2   6     18.5392      0.2055    -18.5792      0.0000
   1   2   6      3.0587      0.2307      3.1896      0.0000
   2   2   6     13.2435      0.0678    -13.9562      0.0000
   3   2   6     11.2061      0.5874    -11.2269      0.0000
   4   2   6      1.3232      1.1117      1.3450      0.0000
   5   2   6      1.4111      1.1117     -1.9844      0.0000
   6   2   6      1.5052      1.1117     -2.2880      0.0000
  -8   3   6      0.0000      0.8367      0.6309      0.0000
  -7   3   6      3.4189      0.3802      3.4572      0.0000
  -6   3   6      3.1922      0.4270     -3.2657      0.0000
  -5   3   6      7.5047      0.2196     -7.4398      0.0000
  -4   3   6     10.8757      0.1803    -10.9891      0.0000
  -3   3   6      4.4882      0.1875     -4.4047      0.0000
  -2   3   6      3.1154      0.1254     -2.9044      0.0000
  -1   3   6      5.5359      0.1135     -5.7727      0.0000
   0   3   6      1.5902      0.1900      1.2837      0.0000
   1   3   6      4.7995      0.3288     -4.5448      0.0000
   2   3   6      9.5001      0.3909     -9.6499      0.0000
   3   3   6     18.7090      0.5780    -19.0430      0.0000
   4   3   6      8.0529      0.0060     -7.9549      0.0000
   5   3   6      4.3963      0.0055      4.3818      0.0000
   6   3   6      3.2989      0.0662     -3.2687      0.0000
  -8   4   6      5.8738      0.4611      5.4126      0.0000
  -7   4   6      0.0000      0.7551     -0.6107      0.0000
  -6   4   6      0.4026      0.6678     -0.1122      0.0000
  -5   4   6      3.4648      0.2680      3.2075      0.0000
  -4   4   6      1.3461      0.4595      1.5328      0.0000
  -3   4   6      6.8048      0.1578     -6.7695      0.0000
  -2   4   6     14.2062      0.1735     15.0850      0.0000
  -1   4   6     11.3331      0.2655    -12.0407      0.0000
   0   4   6     10.4055      0.1787    -10.4693      0.0000
   1   4   6     11.3087      0.2626     11.1777      0.0000
   2   4   6     12.1144      0.4268    -11.7450      0.0000
   3   4   6     18.1832      0.5367    -18.8630      0.0000
   4   4   6      0.5859      0.2072     -0.5816      0.0000
   5   4   6      3.6261      0.0870     -3.5519      0.0000
   6   4   6      1.0316      0.3294     -1.0167      0.0000
  -8   5   6      2.8151      0.4470     -2.9740      0.0000
  -7   5   6      0.0000      0.7432      0.2104      0.0000
  -6   5   6      5.3975      0.2627      5.5143      0.0000
  -5   5   6      3.6667      0.2628      3.6388      0.0000
  -4   5   6      5.2208      0.1851     -4.8486      0.0000
  -3   5   6     16.1436      0.2019    -16.4530      0.0000
  -2   5   6      4.8279      0.1461      5.0253      0.0000
  -1   5   6      0.9674      0.5967     -0.7258      0.0000
   0   5   6      4.6610      0.1550      4.3592      0.0000
   1   5   6      1.3171      0.4824      1.3178      0.0000
   2   5   6      8.4074      0.4158     -8.6805      0.0000
   3   5   6      8.1377      0.4624     -8.0219      0.0000
   4   5   6      5.9981      0.1052     -5.9830      0.0000
   5   5   6      7.8652      0.1173      7.7988      0.0000
   6   5   6      1.5166      0.2881     -1.2467      0.0000
  -7   6   6      5.4610      0.3015      5.1055      0.0000
  -6   6   6      0.9591      0.7176     -1.0183      0.0000
  -5   6   6      1.6968      0.6649     -2.1657      0.0000
  -4   6   6     13.1150      0.1966     13.4173      0.0000
  -3   6   6     30.2577      0.3146     31.2574      0.0000
  -2   6   6      4.3897      0.1322      4.1553      0.0000
  -1   6   6      3.5262      0.3019     -3.5359      0.0000
   0   6   6     16.4483      0.2517    -15.8902      0.0000
   1   6   6     18.2011      0.3412     17.1493      0.0000
   2   6   6      7.6864      0.4295      7.3441      0.0000
   3   6   6      0.0000      1.0233     -1.8593      0.0000
   4   6   6      2.1125      0.1724      2.0709      0.0000
   5   6   6      2.7104      0.1254     -2.6641      0.0000
   6   6   6      0.5558      0.0873     -0.5130      0.0000
  -7   7   6      3.0052      0.3831     -2.9930      0.0000
  -6   7   6      4.1780      0.2849      4.2446      0.0000
  -5   7   6      5.5485      0.2354      5.8213      0.0000
  -4   7   6     23.1740      0.2648     23.4333      0.0000
  -3   7   6     15.2448      0.2001    -15.0473      0.0000
  -2   7   6      2.8856      0.1365      2.8390      0.0000
  -1   7   6      6.9547      0.4380      6.9000      0.0000
   0   7   6     10.2581      0.2527     10.4420      0.0000
   1   7   6      3.7394      0.2797     -3.6968      0.0000
   2   7   6      3.4064      0.5558      4.0421      0.0000
   3   7   6      6.0975      0.5215     -5.8984      0.0000
   4   7   6      2.2541      0.1938     -2.2311      0.0000
   5   7   6      1.1270      0.2585      1.0411      0.0000
   6   7   6      0.7639      0.3178      0.7466      0.0000
  -7   8   6      2.6666      0.4120      2.5482      0.0000
  -6   8   6      1.7609      0.4470     -1.8130      0.0000
  -5   8   6      6.6782      0.2299     -6.5214      0.0000
  -4   8   6     18.2966      0.2302    -18.6763      0.0000
  -3   8   6     40.2650      0.4037     40.4831      0.0000
  -2   8   6     11.6799      0.1948     11.6412      0.0000
  -1   8   6      7.9609      0.2854     -7.7746      0.0000
   0   8   6      6.6726      0.1822     -6.5556      0.0000
   1   8   6      3.3481      0.2950      2.8943      0.0000
   2   8   6      2.3437      0.6732     -2.1782      0.0000
   3   8   6      1.2290      1.0883      1.8552      0.0000
   4   8   6      0.2597      0.3930     -0.0163      0.0000
   5   8   6      1.7381      0.1257     -1.6798      0.0000
   6   8   6      1.4706      0.0990     -1.3708      0.0000
  -7   9   6      0.6479      0.7866     -1.3459      0.0000
  -6   9   6      0.0000      0.7009      0.8050      0.0000
  -5   9   6      1.7350      0.4088      1.9769      0.0000
  -4   9   6     18.1094      0.3940     18.1041      0.0000
  -3   9   6      2.3791      0.4771      2.0494      0.0000
  -2   9   6      1.2356      0.6154     -1.5625      0.0000
  -1   9   6      3.5568      0.3476     -3.5626      0.0000
   0   9   6     12.8124      0.2309     11.9363      0.0000
   1   9   6      2.7761      0.3381      1.9580      0.0000
   2   9   6      5.9981      0.5059     -5.6385      0.0000
   3   9   6      1.1270      1.0804      1.4073      0.0000
   4   9   6      2.2001      0.1103     -2.1415      0.0000
   5   9   6      2.1368      0.0341     -2.0991      0.0000
   6   9   6      1.3615      0.1426     -1.3579      0.0000
  -7  10   6      1.6284      0.7683      1.3863      0.0000
  -6  10   6      1.5347      0.6347      1.6962      0.0000
  -5  10   6      0.0000      0.6514      0.0330      0.0000
  -4  10   6     11.4814      0.1956    -11.5731      0.0000
  -3  10   6      0.0000      0.6553     -0.9218      0.0000
  -2  10   6      0.0000      0.5878      0.8103      0.0000
  -1  10   6     11.4155      0.4301    -11.4204      0.0000
   0  10   6      3.0044      0.2474      2.8198      0.0000
   1  10   6     10.1669      0.4513     10.0819      0.0000
   2  10   6      4.9509      0.5639      4.7821      0.0000
   3  10   6      8.6211      0.5322     -8.3533      0.0000
   4  10   6      2.4440      0.0497      2.4010      0.0000
   5  10   6      3.2727      0.1113     -3.2390      0.0000
  -7  11   6      6.6583      0.6001     -6.2815      0.0000
  -6  11   6      5.2693      0.5123      5.0664      0.0000
  -5  11   6      4.5818      0.3455      3.9882      0.0000
  -4  11   6      3.1891      0.4576     -2.7121      0.0000
  -3  11   6      4.2065      0.3041      4.0143      0.0000
  -2  11   6      7.2255      0.2198      7.1960      0.0000
  -1  11   6      1.3417      0.2914     -1.2093      0.0000
   0  11   6      7.8550      0.2222      7.8518      0.0000
   1  11   6     13.7497      0.5014     14.3374      0.0000
   2  11   6      4.3413      0.6151     -4.4176      0.0000
   3  11   6      6.2996      0.5934      6.0221      0.0000
   4  11   6      3.8953      0.0997     -3.8683      0.0000
   5  11   6      2.1607      0.1236     -2.1265      0.0000
  -7  12   6      1.3183      0.9583     -0.6458      0.0000
  -6  12   6      0.9345      0.8983     -1.1413      0.0000
  -5  12   6      4.4431      0.5190      3.8297      0.0000
  -4  12   6      1.9819      0.3945      2.0324      0.0000
  -3  12   6      7.5226      0.2883      7.7858      0.0000
  -2  12   6      3.2468      0.2861     -2.9556      0.0000
  -1  12   6     11.1518      0.1893    -11.9295      0.0000
   0  12   6      0.8891      0.6702     -0.6775      0.0000
   1  12   6      7.0236      0.5046      6.7327      0.0000
   2  12   6     10.0617      0.5042     10.1784      0.0000
   3  12   6     10.4187      0.5382    -10.2368      0.0000
   4  12   6      1.9869      0.1344     -1.9596      0.0000
   5  12   6      1.7964      0.1351     -1.7449      0.0000
  -7  13   6      3.4716      0.4988     -3.8073      0.0000
  -6  13   6      3.3451      0.5609     -2.8549      0.0000
  -5  13   6      2.8971      0.4592      3.2640      0.0000
  -4  13   6      4.5895      0.2916     -4.8215      0.0000
  -3  13   6      9.9777      0.2288    -10.3710      0.0000
  -2  13   6      4.7802      0.2609      4.6051      0.0000
  -1  13   6      7.2619      0.2265      7.4678      0.0000
   0  13   6      5.3873      0.2628     -5.6046      0.0000
   1  13   6      0.8886      0.9891     -1.1040      0.0000
   2  13   6      8.7456      0.5218     -8.8990      0.0000
   3  13   6      9.4057      0.5781      9.6986      0.0000
   4  13   6      1.4471      0.1342     -1.3997      0.0000
   5  13   6      3.1877      0.0838     -3.1737      0.0000
  -6  14   6      3.9419      0.7379     -3.2598      0.0000
  -5  14   6      0.0000      0.8490      0.3488      0.0000
  -4  14   6      0.0000      0.6999      0.8892      0.0000
  -3  14   6      0.0000      0.6782      0.9722      0.0000
  -2  14   6     10.4336      0.2547     11.5561      0.0000
  -1  14   6      7.7359      0.2393     -8.1419      0.0000
   0  14   6      3.6064      0.2779     -3.9967      0.0000
   1  14   6      2.9933      0.6974      2.6792      0.0000
   2  14   6      7.5807      0.5700      7.4072      0.0000
   3  14   6      5.0334      0.6752     -5.1520      0.0000
   4  14   6      1.6778      0.2170     -1.7314      0.0000
   5  14   6      2.8221      0.1032     -2.7911      0.0000
  -6  15   6      1.4233      0.8896      1.3633      0.0000
  -5  15   6      7.3952      0.3326     -6.5518      0.0000
  -4  15   6      3.9987      0.3790     -3.7363      0.0000
  -3  15   6      2.3979      0.4559     -2.6702      0.0000
  -2  15   6     12.5385      0.2732    -13.5275      0.0000
  -1  15   6     17.9967      0.3072     19.4127      0.0000
   0  15   6      4.7152      0.2677      4.7690      0.0000
   1  15   6      3.9235      0.3534     -4.2101      0.0000
   2  15   6     10.6598      0.5602    -10.8064      0.0000
   3  15   6      4.8634      0.7287      4.4237      0.0000
   4  15   6      1.3988      0.1735      1.5807      0.0000
   5  15   6      1.2008      0.0404     -1.2004      0.0000
  -6  16   6      4.3917      0.5170     -4.3342      0.0000
  -5  16   6      2.9398      0.5052      2.8805      0.0000
  -4  16   6      2.8495      0.3777      2.5856      0.0000
  -3  16   6      3.3657      0.3300      2.8319      0.0000
  -2  16   6      9.6415      0.2729     10.0536      0.0000
  -1  16   6      0.7718      0.7361      1.3125      0.0000
   0  16   6      3.1885      0.3210      3.2830      0.0000
   1  16   6      2.5561      0.4470      1.7311      0.0000
   2  16   6      7.2086      0.3395      6.7724      0.0000
   3  16   6      1.4471      1.1117      1.5463      0.0000
   4  16   6      1.6046      0.0454      1.5721      0.0000
  -6  17   6      6.8186      0.4512      6.0239      0.0000
  -5  17   6      0.8311      1.0867      1.3153      0.0000
  -4  17   6      0.0000      0.7808      0.6669      0.0000
  -3  17   6      4.0181      0.3201      4.1903      0.0000
  -2  17   6      1.7669      0.5159     -2.1402      0.0000
  -1  17   6      1.4391      0.5983     -0.8778      0.0000
   0  17   6      7.2576      0.2938      7.2506      0.0000
   1  17   6      2.4756      0.4895      2.2794      0.0000
   2  17   6      1.0323      0.9034      0.8636      0.0000
   3  17   6      3.3144      0.6152      4.0972      0.0000
   4  17   6      4.0888      0.0178      4.0649      0.0000
  -5  18   6      0.0000      0.9195     -1.1614      0.0000
  -4  18   6      1.0331      0.9078      0.7668      0.0000
  -3  18   6      4.1129      0.3849      3.9517      0.0000
  -2  18   6      0.8856      0.8139      0.6280      0.0000
  -1  18   6      3.6697      0.3537     -3.4635      0.0000
   0  18   6      2.1401      0.4753      1.9391      0.0000
   1  18   6      2.1197      0.5421      1.9157      0.0000
   2  18   6      5.5604      0.3901      5.2473      0.0000
   3  18   6      5.8504      0.5104      6.0198      0.0000
   4  18   6      0.0000      1.0883      0.1480      0.0000
  -5  19   6      0.0000      1.0275     -0.0454      0.0000
  -4  19   6      1.8420      0.8161      1.8847      0.0000
  -3  19   6      0.2654      0.8465      1.0434      0.0000
  -2  19   6      5.1553      0.3397      4.9176      0.0000
  -1  19   6      2.6276      0.4511      2.4497      0.0000
   0  19   6      3.8514      0.3964     -3.9579      0.0000
   1  19   6      1.0368      0.8560      0.1907      0.0000
   2  19   6      1.3915      0.9580      1.5551      0.0000
   3  19   6      2.1607      0.8538      2.5609      0.0000
  -4  20   6      0.9669      1.0179     -1.8881      0.0000
  -3  20   6      2.1424      1.2804     -2.2062      0.0000
  -2  20   6      0.9371      0.8659      1.5519      0.0000
  -1  20   6      4.7215      0.3546     -4.9272      0.0000
   0  20   6      2.4362      0.5601      1.7078      0.0000
   1  20   6      6.8452      0.7217     -6.4512      0.0000
   2  20   6      1.5151      0.8439      1.1730      0.0000
   3  20   6      3.4762      0.6564      2.9733      0.0000
  -4  21   6      4.7672      0.6925     -4.3082      0.0000
  -3  21   6      3.8152      0.6744      3.5050      0.0000
  -2  21   6      0.6149      0.9141     -1.7271      0.0000
  -1  21   6      1.5884      0.8369      1.9811      0.0000
   0  21   6      0.5212      0.9155      0.1755      0.0000
   1  21   6      2.2996      1.3564      1.4701      0.0000
   2  21   6      0.0000      1.0063     -1.5695      0.0000
  -3  22   6      8.9570      0.6477     -8.5284      0.0000
  -2  22   6      2.3979      0.6573     -2.1205      0.0000
  -1  22   6      1.5551      0.8927      0.1123      0.0000
   0  22   6      4.6381      0.7196      3.9109      0.0000
   1  22   6      0.4685      0.9753      1.0469      0.0000
   2  22   6      2.0547      0.8979     -0.2904      0.0000
  -3  23   6      4.1472      0.7668      3.8119      0.0000
  -2  23   6      2.2182      0.9411      0.0053      0.0000
  -1  23   6      2.4151      0.7142     -2.1713      0.0000
   0  23   6      0.9635      0.9987     -1.4239      0.0000
   1  23   6      1.6258      1.1198      2.2296      0.0000
  -1  24   6      1.8621      1.0560     -1.4221      0.0000
  -7   0   7      0.0000      0.8735      1.0742      0.0000
  -5   0   7     30.6308      0.4134    -30.1041      0.0000
  -3   0   7      6.7274      0.3372     -7.0196      0.0000
  -1   0   7     15.0268      0.3472     16.3878      0.0000
   1   0   7     10.8228      0.3948    -11.0222      0.0000
   3   0   7      7.9304      0.6887      7.0150      0.0000
   5   0   7      3.3890      1.4325     -3.9580      0.0000
  -8   1   7      8.8173      0.3003     -8.5018      0.0000
  -7   1   7      1.4545      0.6352     -1.5335      0.0000
  -6   1   7      4.8609      0.2764      4.8328      0.0000
  -5   1   7      2.4649      0.3467     -2.4720      0.0000
  -4   1   7      2.6820      0.3715      2.5811      0.0000
  -3   1   7      0.5953      0.5429      0.2435      0.0000
  -2   1   7      4.5448      0.1577     -4.2271      0.0000
  -1   1   7     25.9316      0.3022     25.4895      0.0000
   0   1   7      4.7603      0.1908     -4.4817      0.0000
   1   1   7     13.2716      0.2987    -13.6667      0.0000
   2   1   7      4.0619      0.3594      4.0218      0.0000
   3   1   7      0.8491      0.1715     -0.8381      0.0000
   4   1   7      6.3241      0.2764     -6.3331      0.0000
   5   1   7      1.4589      1.1117     -0.8154      0.0000
   6   1   7      1.5391      1.1117     -1.5219      0.0000
  -8   2   7      1.5387      0.7295     -1.9016      0.0000
  -7   2   7      2.2186      0.4548      2.0741      0.0000
  -6   2   7      3.1509      0.4337     -3.0338      0.0000
  -5   2   7     10.0572      0.2356    -10.7741      0.0000
  -4   2   7     21.5946      0.2821    -23.8911      0.0000
  -3   2   7      1.5673      0.2679      1.2167      0.0000
  -2   2   7     26.0499      0.2497    -25.5355      0.0000
  -1   2   7     17.0643      0.2179     16.9125      0.0000
   0   2   7      3.0083      0.1992      3.0979      0.0000
   1   2   7      0.6550      0.6610     -0.5060      0.0000
   2   2   7     19.4723      0.8627    -19.8321      0.0000
   3   2   7      6.7245      0.5232      6.7855      0.0000
   4   2   7      1.3741      1.1117      1.6913      0.0000
   5   2   7      1.4589      1.1117     -0.1847      0.0000
   6   2   7      1.5391      1.1117      0.7758      0.0000
  -8   3   7      7.4106      0.4736     -7.3479      0.0000
  -7   3   7      1.4888      0.6362      1.0352      0.0000
  -6   3   7      0.0000      0.7043     -0.5964      0.0000
  -5   3   7      5.3123      0.2417      5.1676      0.0000
  -4   3   7      3.0508      0.3195     -3.3223      0.0000
  -3   3   7      6.3474      0.1785      6.1091      0.0000
  -2   3   7      7.2174      0.1710     -6.5901      0.0000
  -1   3   7     19.1702      0.2106     18.9943      0.0000
   0   3   7     28.5935      0.2964     28.5791      0.0000
   1   3   7      0.9772      0.6668     -0.8933      0.0000
   2   3   7      5.8488      1.7245      3.8502      0.0000
   3   3   7      8.9675      0.1337      9.0844      0.0000
   4   3   7      4.2575      0.0171      4.1755      0.0000
   5   3   7      0.5241      0.1390     -0.5314      0.0000
   6   3   7      0.1820      0.3706     -0.0075      0.0000
  -7   4   7      7.2981      0.2788      6.9163      0.0000
  -6   4   7      4.8405      0.2782     -4.4729      0.0000
  -5   4   7      0.0000      0.6466      0.1000      0.0000
  -4   4   7      2.6238      0.2839     -2.7866      0.0000
  -3   4   7     13.1441      0.2096     13.0077      0.0000
  -2   4   7     20.6157      0.2279    -20.8149      0.0000
  -1   4   7      6.4861      0.1469      6.7139      0.0000
   0   4   7     10.7772      0.1664     10.3238      0.0000
   1   4   7      6.2860      0.7337      6.1878      0.0000
   2   4   7      3.7743      0.2100     -3.5433      0.0000
   3   4   7      4.4307      0.4503      4.4821      0.0000
   4   4   7      4.3413      0.0056      4.3482      0.0000
   5   4   7      1.4232      0.1023     -1.3974      0.0000
   6   4   7      1.1864      0.1432      1.1901      0.0000
  -7   5   7      4.7260      0.3166     -4.6883      0.0000
  -6   5   7      3.8598      0.3032     -3.8887      0.0000
  -5   5   7      0.2704      0.6402      0.5154      0.0000
  -4   5   7      7.8644      0.2069     -7.9909      0.0000
  -3   5   7     11.8471      0.4171    -12.2185      0.0000
  -2   5   7     18.5052      0.2354     18.8903      0.0000
  -1   5   7      0.4544      0.7236     -1.3996      0.0000
   0   5   7      2.1246      0.5376      2.0694      0.0000
   1   5   7      0.0000      0.6828      0.6529      0.0000
   2   5   7      1.6371      0.1423      1.6692      0.0000
   3   5   7      3.3658      0.5193      3.3468      0.0000
   4   5   7     10.6000      0.0183     10.4926      0.0000
   5   5   7      1.5166      0.0160      1.5359      0.0000
   6   5   7      0.7639      0.1271     -0.7580      0.0000
  -7   6   7      2.5710      0.4248      2.4628      0.0000
  -6   6   7      6.7420      0.2574     -6.3639      0.0000
  -5   6   7      0.7261      0.6765     -0.3845      0.0000
  -4   6   7      2.9329      0.2683      2.9745      0.0000
  -3   6   7     22.7273      0.2567     22.9278      0.0000
  -2   6   7      3.8803      0.2650     -4.1775      0.0000
  -1   6   7      5.8282      0.3915     -5.6473      0.0000
   0   6   7      2.7451      0.2216      2.4593      0.0000
   1   6   7      6.4612      0.3344     -7.4813      0.0000
   2   6   7      1.2702      0.2102      1.2338      0.0000
   3   6   7      7.7973      0.2242      7.7926      0.0000
   4   6   7      6.4584      0.0301      6.4424      0.0000
   5   6   7      0.6145      0.1975      0.5191      0.0000
  -7   7   7     10.6611      0.2725     -9.6760      0.0000
  -6   7   7      0.5559      0.7269      0.3032      0.0000
  -5   7   7      3.2287      0.3408      2.8610      0.0000
  -4   7   7      0.0000      0.6099     -0.4319      0.0000
  -3   7   7     48.5872      0.4797    -49.6295      0.0000
  -2   7   7      7.5036      0.2027      7.7113      0.0000
  -1   7   7      1.9328      0.4617      2.0075      0.0000
   0   7   7      0.2233      0.5537     -0.3586      0.0000
   1   7   7     12.5436      0.2961    -11.9269      0.0000
   2   7   7      2.1607      0.2359      2.2895      0.0000
   3   7   7      1.3359      1.1117      0.3612      0.0000
   4   7   7      4.3096      0.0056      4.2772      0.0000
   5   7   7      2.9529      0.0740      2.9921      0.0000
  -7   8   7      0.0000      0.7544      0.1015      0.0000
  -6   8   7      9.8209      0.2474     -9.8846      0.0000
  -5   8   7      6.1956      0.3274     -6.2700      0.0000
  -4   8   7      9.7444      0.2131      9.3474      0.0000
  -3   8   7     12.4871      0.2179    -12.3669      0.0000
  -2   8   7      5.9255      0.2247      6.1727      0.0000
  -1   8   7      8.0065      0.3017      8.0624      0.0000
   0   8   7      2.1640      0.2539      2.4767      0.0000
   1   8   7      1.3101      1.0063      1.4002      0.0000
   2   8   7      2.5625      0.2382      2.9506      0.0000
   3   8   7      1.3488      1.1117      0.6117      0.0000
   4   8   7      6.4610      0.1315      6.4048      0.0000
   5   8   7      2.2617      0.0429      2.2668      0.0000
  -7   9   7      8.5594      0.3453     -7.8251      0.0000
  -6   9   7      1.3793      0.5533      0.6604      0.0000
  -5   9   7      5.8893      0.2701      6.1802      0.0000
  -4   9   7     16.7714      0.2512     16.7790      0.0000
  -3   9   7     23.2708      0.2647    -23.2040      0.0000
  -2   9   7     26.9971      0.3774    -27.8097      0.0000
  -1   9   7      8.6032      0.3137      8.6167      0.0000
   0   9   7      6.9565      0.2037      6.9907      0.0000
   1   9   7      2.1287      0.7526     -3.0970      0.0000
   2   9   7      5.6897      0.7040     -5.2726      0.0000
   3   9   7      3.7699      0.4636      3.7669      0.0000
   4   9   7      5.2667      0.0369     -5.2788      0.0000
   5   9   7      3.1823      0.0610      3.2300      0.0000
  -7  10   7      0.5313      0.9227      0.2411      0.0000
  -6  10   7      5.1418      0.3654     -5.6271      0.0000
  -5  10   7      8.9066      0.2877     -9.1471      0.0000
  -4  10   7      8.6162      0.2758      8.7089      0.0000
  -3  10   7     14.7904      0.2412    -14.8623      0.0000
  -2  10   7     22.5527      0.3329    -23.0609      0.0000
  -1  10   7      0.4934      0.8162      1.5866      0.0000
   0  10   7      0.0000      0.6184     -0.0694      0.0000
   1  10   7     10.0515      0.4733     -9.2522      0.0000
   2  10   7      4.4236      0.3951      4.5180      0.0000
   3  10   7      1.3741      1.1117     -2.9216      0.0000
   4  10   7      2.8644      0.0763      2.7913      0.0000
   5  10   7      0.3209      0.1513      0.4247      0.0000
  -7  11   7      0.8203      0.9239     -1.0677      0.0000
  -6  11   7      2.8323      0.4856     -3.2886      0.0000
  -5  11   7      1.1874      0.7810      0.6110      0.0000
  -4  11   7      6.3651      0.3612      5.8190      0.0000
  -3  11   7      1.0518      0.6086     -0.4726      0.0000
  -2  11   7     21.6707      0.3275    -22.1321      0.0000
  -1  11   7      0.0000      0.6986     -0.4492      0.0000
   0  11   7      1.1446      0.5990     -1.1613      0.0000
   1  11   7      2.0549      0.8506     -0.9910      0.0000
   2  11   7      5.3444      0.3270     -5.3496      0.0000
   3  11   7      3.1877      0.5483      3.2150      0.0000
   4  11   7      5.9000      0.0123     -5.9007      0.0000
   5  11   7      0.6933      0.3151     -0.7454      0.0000
  -7  12   7      1.8869      0.7218      2.0511      0.0000
  -6  12   7      4.9035      0.4068     -5.3722      0.0000
  -5  12   7      0.0000      0.7908      1.0809      0.0000
  -4  12   7     10.7905      0.2806    -10.9487      0.0000
  -3  12   7      1.0690      0.7211      1.3599      0.0000
  -2  12   7     17.0887      0.2887    -17.3114      0.0000
  -1  12   7      6.4510      0.1704     -6.8450      0.0000
   0  12   7      0.0000      0.8498      1.5548      0.0000
   1  12   7      7.4988      0.5147     -6.8979      0.0000
   2  12   7     13.1707      0.1327    -12.9554      0.0000
   3  12   7      1.4111      1.1117     -1.5717      0.0000
   4  12   7      0.4143      0.2344     -0.4506      0.0000
   5  12   7      0.1852      0.4143      0.0317      0.0000
  -6  13   7      0.8934      0.9239     -1.0239      0.0000
  -5  13   7      3.1237      0.4311     -2.5551      0.0000
  -4  13   7      1.5117      0.6272      1.8428      0.0000
  -3  13   7      1.4802      0.4956     -1.8402      0.0000
  -2  13   7      4.8875      0.3580     -4.4360      0.0000
  -1  13   7     11.2105      0.2407     11.6549      0.0000
   0  13   7      0.6373      0.6695     -0.6749      0.0000
   1  13   7      8.1902      0.5305     -7.7501      0.0000
   2  13   7      1.3741      1.1117     -2.5910      0.0000
   3  13   7      1.4232      1.1117     -1.4020      0.0000
   4  13   7      2.9818      0.0407      2.9728      0.0000
   5  13   7      0.9804      0.0990      0.9602      0.0000
  -6  14   7      1.2918      0.9364     -1.7458      0.0000
  -5  14   7     12.4070      0.3183     12.6172      0.0000
  -4  14   7      3.4319      0.3825     -2.6237      0.0000
  -3  14   7      2.9316      0.3170      2.9259      0.0000
  -2  14   7      0.8931      0.7124     -1.0877      0.0000
  -1  14   7      7.1596      0.5380     -7.1389      0.0000
   0  14   7      1.8164      0.4728      1.8885      0.0000
   1  14   7      4.5949      0.6287      4.2567      0.0000
   2  14   7      4.2936      0.4071     -4.2960      0.0000
   3  14   7      1.4471      1.1117     -2.7098      0.0000
   4  14   7      0.7639      0.2224      0.7259      0.0000
  -6  15   7      0.6449      0.9225     -0.9753      0.0000
  -5  15   7      4.1799      0.4203      4.3619      0.0000
  -4  15   7      0.0000      0.8124      0.2167      0.0000
  -3  15   7      6.2972      0.3745     -6.2985      0.0000
  -2  15   7      3.0631      0.3520     -3.1628      0.0000
  -1  15   7      0.9063      0.7323      0.5070      0.0000
   0  15   7      6.9405      0.2537      6.9040      0.0000
   1  15   7      0.0000      0.9628      0.3216      0.0000
   2  15   7      1.4111      1.1117     -2.2934      0.0000
   3  15   7      3.3811      0.5169     -3.3272      0.0000
   4  15   7      1.8435      0.1053      1.7077      0.0000
  -6  16   7      5.2039      0.4163     -4.7929      0.0000
  -5  16   7      4.5820      0.4483      4.4337      0.0000
  -4  16   7      9.3889      0.3091      8.8943      0.0000
  -3  16   7      1.3827      0.8133      1.6191      0.0000
  -2  16   7      4.9805      0.3004      4.6574      0.0000
  -1  16   7      4.2609      0.5396     -3.8842      0.0000
   0  16   7      5.1426      0.2796     -4.8815      0.0000
   1  16   7      0.0000      0.8491     -0.3720      0.0000
   2  16   7      4.3846      0.3986      4.4030      0.0000
   3  16   7      1.4823      1.1117     -1.9451      0.0000
   4  16   7      2.6268      0.0554     -2.5850      0.0000
  -5  17   7      1.7806      0.7144      0.7822      0.0000
  -4  17   7      9.6592      0.3199      8.9452      0.0000
  -3  17   7      6.9098      0.3702     -7.1236      0.0000
  -2  17   7      1.7831      0.6285      2.1292      0.0000
  -1  17   7      8.2906      0.2769     -8.3645      0.0000
   0  17   7      7.9786      0.3222     -7.8191      0.0000
   1  17   7      1.8059      0.7124      1.7753      0.0000
   2  17   7      1.9255      0.8321     -1.6670      0.0000
   3  17   7      4.9231      0.3550     -4.9116      0.0000
  -5  18   7      0.3305      0.9984     -1.9913      0.0000
  -4  18   7      5.0218      0.4373      5.0160      0.0000
  -3  18   7      0.0000      0.9356      0.0135      0.0000
  -2  18   7      1.8355      1.3069      2.2394      0.0000
  -1  18   7      0.0000      1.1608     -0.6377      0.0000
   0  18   7      6.3764      0.3515     -6.3154      0.0000
   1  18   7      3.5008      0.4993     -3.7199      0.0000
   2  18   7      5.5337      0.4694      4.6333      0.0000
   3  18   7      0.0000      1.0961      0.1420      0.0000
  -5  19   7      0.0000      1.1496     -0.1028      0.0000
  -4  19   7      3.1760      0.5239      2.9248      0.0000
  -3  19   7      3.7029      0.5007      3.6401      0.0000
  -2  19   7      3.3930      0.4895     -3.2023      0.0000
  -1  19   7      4.3927      1.0665      3.3045      0.0000
   0  19   7      3.8510      0.5106     -3.7353      0.0000
   1  19   7      1.2150      0.9716      0.4723      0.0000
   2  19   7      0.0000      0.9538      0.6254      0.0000
   3  19   7      2.6006      0.7841     -2.8905      0.0000
  -4  20   7      4.2936      0.6841      3.8763      0.0000
  -3  20   7      6.2942      0.5284     -5.7734      0.0000
  -2  20   7      3.8119      0.5631      4.0602      0.0000
  -1  20   7      0.0000      0.8782     -0.3403      0.0000
   0  20   7      2.4996      0.6312     -2.9401      0.0000
   1  20   7      0.0000      0.9891     -1.2340      0.0000
   2  20   7      2.2541      0.7862      1.6720      0.0000
  -3  21   7      8.3788      0.5273      7.4413      0.0000
  -2  21   7      5.5923      0.5296     -4.5288      0.0000
  -1  21   7      1.8886      0.9511      0.0937      0.0000
   0  21   7      1.0148      1.0481     -1.1262      0.0000
   1  21   7      0.0000      1.0148      0.4313      0.0000
   2  21   7      1.2702      1.1117     -0.4637      0.0000
  -3  22   7      1.6040      1.2360      0.1116      0.0000
  -2  22   7      2.3290      0.9693     -2.1591      0.0000
  -1  22   7      0.4538      1.0883     -1.1043      0.0000
   0  22   7      3.5008      0.6379     -3.6420      0.0000
   1  22   7      0.0000      1.0804     -0.1229      0.0000
  -1  23   7      1.2008      1.1571     -0.5671      0.0000
   0  23   7      1.5612      1.1117     -0.3206      0.0000
  -6   0   8      5.1204      0.3955      4.6977      0.0000
  -4   0   8     12.4262      0.2493    -12.0765      0.0000
  -2   0   8      1.7779      0.3732      1.3388      0.0000
   0   0   8     22.0166      0.3910     21.5690      0.0000
   2   0   8      6.1869      0.4551     -5.9158      0.0000
   4   0   8      6.9795      0.1771      6.9095      0.0000
  -7   1   8      2.2161      0.6038      1.9597      0.0000
  -6   1   8      4.1787      0.2955      3.9610      0.0000
  -5   1   8      7.7051      0.2318     -8.1679      0.0000
  -4   1   8      2.0911      0.3401     -2.1520      0.0000
  -3   1   8      3.1263      0.2459      2.9491      0.0000
  -2   1   8      8.2149      0.1949      7.9734      0.0000
  -1   1   8      3.1140      0.1955      2.8273      0.0000
   0   1   8     16.2929      0.2630     16.5486      0.0000
   1   1   8      2.8160      0.1896      2.8671      0.0000
   2   1   8      1.5439      0.3825      1.5898      0.0000
   3   1   8      1.3489      1.1117      1.6221      0.0000
   4   1   8      1.4232      1.1117      1.5870      0.0000
   5   1   8      1.4938      1.1117     -1.1798      0.0000
  -7   2   8      1.0520      0.7787      0.9856      0.0000
  -6   2   8      1.0000      0.7209     -1.5131      0.0000
  -5   2   8      3.0107      0.2589      3.1712      0.0000
  -4   2   8      1.0644      0.5435     -1.1636      0.0000
  -3   2   8      4.6797      0.2087      4.6485      0.0000
  -2   2   8      5.6768      0.1916      5.6514      0.0000
  -1   2   8      5.6050      0.1909      5.7835      0.0000
   0   2   8      5.8674      0.2085      5.9887      0.0000
   1   2   8      8.0120      0.6181      7.2873      0.0000
   2   2   8      0.4067      0.1791     -0.2855      0.0000
   3   2   8      1.3489      1.1117      2.8304      0.0000
   4   2   8      4.5347      0.3854      4.4594      0.0000
   5   2   8      4.4468      0.3930      4.3838      0.0000
  -7   3   8      3.4453      0.3625     -3.3882      0.0000
  -6   3   8      2.7964      0.3488      3.0591      0.0000
  -5   3   8      1.2203      0.5519      1.4129      0.0000
  -4   3   8      0.6148      0.6289     -0.5456      0.0000
  -3   3   8      1.0234      0.5145      1.3089      0.0000
  -2   3   8      1.7551      0.3171      1.8662      0.0000
  -1   3   8      5.0942      0.1828     -5.3367      0.0000
   0   3   8      4.4346      0.2125      4.5265      0.0000
   1   3   8      9.4348      0.2948      8.9254      0.0000
   2   3   8      4.9405      0.3194     -4.6578      0.0000
   3   3   8      7.8456      0.2228      7.8379      0.0000
   4   3   8      7.4206      0.0229      7.3967      0.0000
   5   3   8      2.9991      0.0648     -2.9557      0.0000
  -7   4   8      2.1175      0.4796      1.7442      0.0000
  -6   4   8      1.1691      0.6348      0.3666      0.0000
  -5   4   8      7.8659      0.2285     -8.0002      0.0000
  -4   4   8      0.7982      0.6428     -0.9741      0.0000
  -3   4   8      3.0972      0.2440      3.2835      0.0000
  -2   4   8      4.7643      0.1787      4.9049      0.0000
  -1   4   8      0.7021      0.5222      0.2823      0.0000
   0   4   8      1.3871      0.4787     -0.8718      0.0000
   1   4   8     12.5759      0.3597    -12.0422      0.0000
   2   4   8      5.2992      0.1878      5.3578      0.0000
   3   4   8      6.6133      0.2643      6.6033      0.0000
   4   4   8      5.6321      0.0086      5.5688      0.0000
   5   4   8      2.7482      0.0265      2.7182      0.0000
  -7   5   8      5.8992      0.3014     -5.8816      0.0000
  -6   5   8      6.0196      0.2672     -5.9209      0.0000
  -5   5   8      3.5532      0.2886      3.7528      0.0000
  -4   5   8      0.3394      0.6286      0.0770      0.0000
  -3   5   8      9.4621      0.2292      9.5438      0.0000
  -2   5   8     13.2550      0.2159    -12.9868      0.0000
  -1   5   8      2.4615      0.2127      2.5085      0.0000
   0   5   8      3.2801      0.2824      3.3852      0.0000
   1   5   8      9.0000      0.3049      8.3967      0.0000
   2   5   8      7.1831      0.4900     -7.1717      0.0000
   3   5   8      5.6625      0.3087      5.5717      0.0000
   4   5   8      6.3431      0.0306      6.3401      0.0000
   5   5   8      1.3361      0.1453      1.4912      0.0000
  -7   6   8      1.2667      0.7695      1.3737      0.0000
  -6   6   8      1.1033      0.7311      0.3697      0.0000
  -5   6   8      0.0000      0.6485      0.5814      0.0000
  -4   6   8      6.0544      0.2240     -5.7286      0.0000
  -3   6   8      4.9648      0.2134     -5.0379      0.0000
  -2   6   8     15.5673      0.4077     16.2482      0.0000
  -1   6   8      0.0000      0.9171      0.1818      0.0000
   0   6   8      2.4294      0.5746      1.9020      0.0000
   1   6   8      1.6516      0.1680     -1.6952      0.0000
   2   6   8      4.6873      0.3729     -4.5363      0.0000
   3   6   8      4.4041      0.3969      4.3195      0.0000
   4   6   8      6.7596      0.0359      6.6585      0.0000
   5   6   8      2.6850      0.0090      2.6539      0.0000
  -7   7   8      0.0000      0.7994      0.8075      0.0000
  -6   7   8      3.6821      0.3247     -3.6992      0.0000
  -5   7   8      0.4519      0.6659     -0.1513      0.0000
  -4   7   8      3.7246      0.2581      3.8899      0.0000
  -3   7   8     10.9705      0.2100     11.1678      0.0000
  -2   7   8     21.8743      0.3039    -22.1956      0.0000
  -1   7   8      5.8503      0.4855     -6.0325      0.0000
   0   7   8      6.9105      0.4531      6.7074      0.0000
   1   7   8      7.3719      0.3919      6.3057      0.0000
   2   7   8      1.3232      1.1117     -1.5490      0.0000
   3   7   8      1.3865      1.1117      0.8177      0.0000
   4   7   8      2.3728      0.0512      2.3501      0.0000
   5   7   8      0.2620      0.0926     -0.3048      0.0000
  -7   8   8      1.8336      0.8260     -2.1475      0.0000
  -6   8   8      2.4255      0.4061      2.2388      0.0000
  -5   8   8      2.1343      0.3839     -1.7246      0.0000
  -4   8   8      4.5625      0.2465     -4.2062      0.0000
  -3   8   8     19.5550      0.2661    -19.1151      0.0000
  -2   8   8      0.0000      0.6430      0.5876      0.0000
  -1   8   8      2.3216      0.7947     -2.5370      0.0000
   0   8   8      3.4609      0.2659     -3.6083      0.0000
   1   8   8      0.3209      0.1513     -0.3137      0.0000
   2   8   8      1.3361      1.1117      2.1993      0.0000
   3   8   8      1.3989      1.1117     -2.1890      0.0000
   4   8   8      1.3489      0.1620     -1.3408      0.0000
   5   8   8      0.4143      0.3930      0.3884      0.0000
  -7   9   8      2.9460      0.5027      2.7036      0.0000
  -6   9   8      3.3870      0.4981     -3.4351      0.0000
  -5   9   8      0.4403      0.7776      0.7570      0.0000
  -4   9   8      5.4299      0.4245     -5.6183      0.0000
  -3   9   8      4.4280      0.2766      4.4673      0.0000
  -2   9   8     11.4303      0.4162    -11.7367      0.0000
  -1   9   8      7.9779      0.5173     -7.6916      0.0000
   0   9   8      1.0379      1.0522      0.5499      0.0000
   1   9   8      1.0868      0.1494     -1.1568      0.0000
   2   9   8      4.8775      0.3583     -4.8917      0.0000
   3   9   8      3.6964      0.4728     -3.5997      0.0000
   4   9   8      2.0127      0.0121      1.9973      0.0000
   5   9   8      2.1923      0.0221     -2.2116      0.0000
  -7  10   8      0.0000      0.9100     -1.3224      0.0000
  -6  10   8      3.9791      0.4929      4.0249      0.0000
  -5  10   8      3.6225      0.3718     -3.5895      0.0000
  -4  10   8      0.0000      0.7084     -0.9096      0.0000
  -3  10   8      6.3916      0.2563     -5.9932      0.0000
  -2  10   8      0.0000      0.6542      0.6540      0.0000
  -1  10   8      5.8650      0.5670     -5.9335      0.0000
   0  10   8      0.2620      1.0233      0.0879      0.0000
   1  10   8     10.3111      0.1695    -10.3004      0.0000
   2  10   8      1.3615      1.1117     -2.0154      0.0000
   3  10   8      5.8709      0.2977      5.8051      0.0000
   4  10   8      3.5928      0.0608     -3.5343      0.0000
   5  10   8      1.1117      0.2184      1.2703      0.0000
  -6  11   8      0.0000      0.8431      0.9599      0.0000
  -5  11   8      1.2452      0.9459      0.0877      0.0000
  -4  11   8      5.6074      0.3530      5.8394      0.0000
  -3  11   8      7.8607      0.2560     -8.5168      0.0000
  -2  11   8      0.4590      0.9891     -1.1983      0.0000
  -1  11   8      2.7357      0.8075      2.9642      0.0000
   0  11   8      6.9844      0.5526      6.9016      0.0000
   1  11   8      1.3361      1.1117     -1.8513      0.0000
   2  11   8      1.3865      1.1117     -1.3905      0.0000
   3  11   8      6.4981      0.2690     -6.4742      0.0000
   4  11   8      7.1903      0.0270      7.1462      0.0000
  -6  12   8      6.6046      0.5160      6.5694      0.0000
  -5  12   8      3.4647      0.4784     -2.6718      0.0000
  -4  12   8      2.4899      0.4417     -3.0211      0.0000
  -3  12   8      5.8373      0.2739      5.6068      0.0000
  -2  12   8      3.0593      0.3235      3.0338      0.0000
  -1  12   8      6.0913      0.2212      6.3429      0.0000
   0  12   8      0.7411      1.1270     -0.1184      0.0000
   1  12   8      1.3489      1.1117      1.8662      0.0000
   2  12   8      5.7617      0.3033     -5.7856      0.0000
   3  12   8      6.1952      0.2821      6.1438      0.0000
   4  12   8      3.4013      0.0571     -3.3498      0.0000
  -6  13   8      2.4899      0.6632      2.4945      0.0000
  -5  13   8      0.0000      0.8490     -0.9052      0.0000
  -4  13   8      1.2689      0.7834     -0.7616      0.0000
  -3  13   8      1.9916      0.5043      2.0242      0.0000
  -2  13   8      2.5667      0.3751     -2.5822      0.0000
  -1  13   8      3.5845      0.6840     -4.4554      0.0000
   0  13   8     12.9154      0.5563     12.7837      0.0000
   1  13   8      1.3741      1.1117     -1.5122      0.0000
   2  13   8      1.4232      1.1117     -1.8428      0.0000
   3  13   8      6.0409      0.2893     -5.9532      0.0000
   4  13   8      2.8038      0.0519      2.8190      0.0000
  -6  14   8      2.0884      0.6933      1.8302      0.0000
  -5  14   8      1.7796      0.6331     -1.7943      0.0000
  -4  14   8      1.0035      0.8437      0.3249      0.0000
  -3  14   8      2.9710      0.4255      2.8961      0.0000
  -2  14   8      2.0221      0.5222      1.8240      0.0000
  -1  14   8      4.4241      0.2762      4.4939      0.0000
   0  14   8      9.9464      0.2873    -10.0695      0.0000
   1  14   8      1.3989      1.1117     -1.4018      0.0000
   2  14   8      1.4352      1.1117      1.3893      0.0000
   3  14   8      3.5640      0.4904      3.5310      0.0000
   4  14   8      3.2358      0.0300     -3.1974      0.0000
  -6  15   8      0.0000      0.9470      0.8017      0.0000
  -5  15   8      7.0236      0.4195      6.7076      0.0000
  -4  15   8      7.1785      0.4176     -7.3794      0.0000
  -3  15   8      0.0000      0.8320      0.3342      0.0000
  -2  15   8      1.2109      0.7839     -0.1061      0.0000
  -1  15   8      7.8845      0.2867     -8.4263      0.0000
   0  15   8      1.0528      0.7684     -0.6503      0.0000
   1  15   8      3.8152      0.4581      3.7735      0.0000
   2  15   8      1.4589      1.1117     -2.5515      0.0000
   3  15   8      1.5052      1.1117     -0.5233      0.0000
  -5  16   8      3.7696      0.4510     -3.4315      0.0000
  -4  16   8      1.1117      0.8842     -0.3723      0.0000
  -3  16   8      2.9944      0.4800      2.2965      0.0000
  -2  16   8      0.0000      0.8234     -0.4496      0.0000
  -1  16   8      5.8412      0.3052      5.7147      0.0000
   0  16   8      3.9300      0.7103     -4.4782      0.0000
   1  16   8      4.3571      0.4401     -4.3804      0.0000
   2  16   8      1.4823      1.1117      0.9319      0.0000
   3  16   8      3.1443      0.5558      3.1152      0.0000
  -5  17   8      6.0709      0.3817      5.8300      0.0000
  -4  17   8      1.7986      0.7114      1.3165      0.0000
  -3  17   8      0.0000      0.8830     -0.5898      0.0000
  -2  17   8      2.1703      0.5539     -1.4741      0.0000
  -1  17   8      1.7777      0.6213      1.4068      0.0000
   0  17   8      0.9949      1.0316      0.1025      0.0000
   1  17   8      3.7699      0.4700     -3.1173      0.0000
   2  17   8      1.4938      0.9750      0.7996      0.0000
   3  17   8      1.5391      1.1117     -2.6607      0.0000
  -4  18   8      3.0343      0.6094     -2.5775      0.0000
  -3  18   8      0.0000      0.9293     -0.9132      0.0000
  -2  18   8      1.3498      0.8236     -1.2692      0.0000
  -1  18   8      3.0310      0.4483     -3.2781      0.0000
   0  18   8      0.4902      0.9264     -1.0160      0.0000
   1  18   8      0.0000      0.9356      1.1618      0.0000
   2  18   8      2.9296      0.6546     -3.4669      0.0000
  -4  19   8      1.4109      1.0621      1.1570      0.0000
  -3  19   8      3.0263      0.5768     -2.0698      0.0000
  -2  19   8      2.1605      0.6403     -2.6346      0.0000
  -1  19   8      3.3442      0.6315     -3.0260      0.0000
   0  19   8      3.8242      0.5078      3.5405      0.0000
   1  19   8      2.2918      0.7308     -2.4403      0.0000
   2  19   8      0.9628      1.0724      0.9281      0.0000
  -3  20   8      1.3753      1.0358     -1.1659      0.0000
  -2  20   8      3.4850      0.5177     -3.2995      0.0000
  -1  20   8      1.7171      0.8166     -1.9961      0.0000
   0  20   8      2.4789      0.7246     -2.1724      0.0000
   1  20   8      1.9956      0.8758      1.5341      0.0000
  -3  21   8      5.4588      0.5648     -4.6672      0.0000
  -2  21   8      6.2805      0.4986      5.8234      0.0000
  -1  21   8      1.0804      1.0883     -0.7309      0.0000
   0  21   8      0.0000      1.0316     -0.3952      0.0000
   1  21   8      1.0316      1.0644     -1.0871      0.0000
  -1  22   8      0.0000      1.0724      0.5665      0.0000
  -7   0   9      7.1985      0.5232      8.4469      0.0000
  -5   0   9      5.5391      0.5106     -5.1434      0.0000
  -3   0   9     10.8890      0.3745    -11.1393      0.0000
  -1   0   9      5.7884      0.3774     -6.0816      0.0000
   1   0   9      5.9233      0.4016      5.6739      0.0000
   3   0   9      8.9186      0.1960     -8.8526      0.0000
   5   0   9      1.5391      0.8030      2.4018      0.0000
  -7   1   9      3.8137      0.3905      3.4859      0.0000
  -6   1   9      2.8518      0.3604     -3.1674      0.0000
  -5   1   9      4.8230      0.3510     -5.0808      0.0000
  -4   1   9     18.8005      0.2717     20.5702      0.0000
  -3   1   9      2.6515      0.2355      2.5905      0.0000
  -2   1   9      4.2333      0.2912      3.5386      0.0000
  -1   1   9      2.7523      0.3518      2.6315      0.0000
   0   1   9      5.7676      0.3725     -5.3853      0.0000
   1   1   9      1.2008      0.1926     -1.1807      0.0000
   2   1   9      1.3357      1.1117      0.2081      0.0000
   3   1   9      3.4064      0.5131      3.4269      0.0000
   4   1   9      3.4811      0.5021     -3.4710      0.0000
   5   1   9      1.5391      1.1117     -1.7167      0.0000
  -7   2   9      7.6341      0.5182      7.3621      0.0000
  -6   2   9      0.0000      0.7039      0.6683      0.0000
  -5   2   9      3.0150      0.3194     -3.1317      0.0000
  -4   2   9      3.5963      0.2752      4.0820      0.0000
  -3   2   9      2.0710      0.3861     -1.8100      0.0000
  -2   2   9      0.0000      0.9124      0.3076      0.0000
  -1   2   9      0.0000      0.6955     -0.9394      0.0000
   0   2   9     15.7983      0.3336    -15.8595      0.0000
   1   2   9      5.8942      0.5889     -5.6573      0.0000
   2   2   9      7.7554      0.2254      7.6875      0.0000
   3   2   9      3.7836      0.4619     -3.7615      0.0000
   4   2   9      1.4706      1.1117     -3.0261      0.0000
   5   2   9      1.5502      1.1117      1.3913      0.0000
  -7   3   9      2.4442      0.4668      2.3691      0.0000
  -6   3   9      4.3051      0.3083     -4.0042      0.0000
  -5   3   9      3.3153      0.3095      3.0523      0.0000
  -4   3   9      4.4437      0.2582      4.6693      0.0000
  -3   3   9     11.1878      0.2677     12.3213      0.0000
  -2   3   9      9.9140      0.2694     -9.8778      0.0000
  -1   3   9     20.1547      0.3704     20.2805      0.0000
   0   3   9     10.8429      0.2902    -10.9852      0.0000
   1   3   9      5.6527      0.5723     -5.4992      0.0000
   2   3   9      1.3361      1.1117     -1.0528      0.0000
   3   3   9      5.3923      0.3241      5.3271      0.0000
   4   3   9      1.0481      0.1853     -1.0868      0.0000
   5   3   9      0.6933      0.2801      0.6929      0.0000
  -7   4   9      8.4202      0.2829      8.6486      0.0000
  -6   4   9      3.0644      0.3563      2.9766      0.0000
  -5   4   9      3.2570      0.3130      3.6781      0.0000
  -4   4   9      5.8817      0.2323      5.9646      0.0000
  -3   4   9      9.3879      0.2110      9.9024      0.0000
  -2   4   9     14.4340      0.3045     15.0231      0.0000
  -1   4   9      8.9326      0.4674     -8.6943      0.0000
   0   4   9      1.8621      0.8213     -1.8373      0.0000
   1   4   9      8.9592      0.2368     -8.9933      0.0000
   2   4   9      3.5784      0.4884      3.5321      0.0000
   3   4   9      1.4111      1.1117      1.5343      0.0000
   4   4   9      1.5279      0.1430     -1.5995      0.0000
   5   4   9      2.7357      0.0532     -2.6845      0.0000
  -7   5   9      0.8667      0.7974      1.1905      0.0000
  -6   5   9     10.9701      0.2577    -10.7131      0.0000
  -5   5   9      8.1128      0.4865      8.0544      0.0000
  -4   5   9      1.0750      0.6397      0.9450      0.0000
  -3   5   9      0.4812      0.6784      0.2224      0.0000
  -2   5   9     23.9926      0.7780    -24.0457      0.0000
  -1   5   9     12.5910      0.2176     13.0433      0.0000
   0   5   9      1.6675      0.9608     -1.7532      0.0000
   1   5   9      4.8670      0.3591     -4.9060      0.0000
   2   5   9      1.3615      1.1117     -1.3846      0.0000
   3   5   9      1.4110      1.1117      0.1373      0.0000
   4   5   9      6.5060      0.0224     -6.5563      0.0000
   5   5   9      2.5740      0.0283     -2.5777      0.0000
  -7   6   9      5.5461      0.3154      5.2422      0.0000
  -6   6   9      6.5255      0.2750      6.1382      0.0000
  -5   6   9      3.0517      0.3183     -2.8174      0.0000
  -4   6   9      5.9608      0.2345     -6.0724      0.0000
  -3   6   9      6.8795      0.2495      7.2628      0.0000
  -2   6   9     19.5045      0.2834     19.7355      0.0000
  -1   6   9      4.2179      0.1802     -4.6292      0.0000
   0   6   9      7.3392      0.4994     -7.2286      0.0000
   1   6   9      1.3101      1.1117     -1.9589      0.0000
   2   6   9      1.3615      1.1117     -0.5042      0.0000
   3   6   9      1.4232      1.1117     -2.1241      0.0000
   4   6   9      4.4814      0.0054     -4.4132      0.0000
  -7   7   9      1.6867      0.9570      0.9558      0.0000
  -6   7   9      3.9163      0.3206     -3.8502      0.0000
  -5   7   9      6.8467      0.2489      6.4056      0.0000
  -4   7   9      5.6003      0.2421      5.5511      0.0000
  -3   7   9      0.0000      0.6506     -0.2321      0.0000
  -2   7   9      9.1730      0.2608     -9.3311      0.0000
  -1   7   9     11.6845      0.5007    -11.6614      0.0000
   0   7   9      0.0000      1.0481     -0.5438      0.0000
   1   7   9      4.3492      0.4019     -4.3663      0.0000
   2   7   9      1.3741      1.1117      0.6185      0.0000
   3   7   9      1.4352      1.1117     -1.4728      0.0000
   4   7   9      2.2993      0.1056     -2.3108      0.0000
  -7   8   9      1.8526      0.7482     -1.8961      0.0000
  -6   8   9     12.5626      0.4391     11.7890      0.0000
  -5   8   9      1.3984      0.7279      1.5444      0.0000
  -4   8   9     10.7375      0.2761    -10.6491      0.0000
  -3   8   9      7.0783      0.2480     -7.1262      0.0000
  -2   8   9     17.6661      0.5620     18.2063      0.0000
  -1   8   9      5.5151      0.5766      5.2784      0.0000
   0   8   9      3.3607      0.5056     -3.4079      0.0000
   1   8   9      1.3361      1.1117     -2.6175      0.0000
   2   8   9      3.1877      0.5483      3.0910      0.0000
   3   8   9      1.4471      1.1117      2.8972      0.0000
   4   8   9      4.7780      0.0305     -4.7046      0.0000
  -6   9   9      3.5417      0.4562      3.1494      0.0000
  -5   9   9     10.2953      0.2990     10.2170      0.0000
  -4   9   9      5.3108      0.3019      4.9136      0.0000
  -3   9   9      1.2369      0.6305     -0.5887      0.0000
  -2   9   9     20.0705      0.6059     20.0090      0.0000
  -1   9   9      5.5492      0.5906      5.3056      0.0000
   0   9   9      2.5133      0.8306     -3.0789      0.0000
   1   9   9      3.1715      0.5511      3.1380      0.0000
   2   9   9      1.3988      1.1117      2.2246      0.0000
   3   9   9      1.4589      1.1117     -1.2677      0.0000
   4   9   9      3.0332      0.0800      3.0214      0.0000
  -6  10   9      4.4830      0.4032      4.9015      0.0000
  -5  10   9      3.4655      0.4526      2.7230      0.0000
  -4  10   9      2.7396      0.3973      2.1125      0.0000
  -3  10   9     12.0697      0.3095    -12.1325      0.0000
  -2  10   9     13.6858      0.5445     13.9533      0.0000
  -1  10   9     14.0400      0.5498     13.9406      0.0000
   0  10   9      2.4996      0.9032     -2.7157      0.0000
   1  10   9      1.3741      1.1117      0.5875      0.0000
   2  10   9      1.4111      1.1117      0.1916      0.0000
   3  10   9      1.4706      1.1117      0.8595      0.0000
   4  10   9      1.7964      0.1081     -1.8052      0.0000
  -6  11   9      1.5966      0.7852      1.8619      0.0000
  -5  11   9      6.3909      0.3291      6.4822      0.0000
  -4  11   9      1.5783      0.5893      1.5966      0.0000
  -3  11   9      0.6661      0.7864     -0.4139      0.0000
  -2  11   9      9.9674      0.5455      9.6940      0.0000
  -1  11   9     16.3049      0.5866     16.4119      0.0000
   0  11   9      2.5472      0.9530      2.7102      0.0000
   1  11   9      4.7744      0.3661     -4.7194      0.0000
   2  11   9      4.6506      0.3758      4.7672      0.0000
   3  11   9      1.4823      1.1117      1.0715      0.0000
   4  11   9      0.7861      0.1235      0.7278      0.0000
  -6  12   9      2.4411      0.6291     -2.3476      0.0000
  -5  12   9      1.7444      0.6619      1.6251      0.0000
  -4  12   9      3.1321      0.3943      2.4942      0.0000
  -3  12   9      6.2619      0.3116     -6.0292      0.0000
  -2  12   9      4.2060      0.2636      4.2148      0.0000
  -1  12   9     11.3900      0.5563     11.9936      0.0000
   0  12   9      8.5451      0.5880     -8.6002      0.0000
   1  12   9      1.4111      1.1117      1.9638      0.0000
   2  12   9      5.1780      0.3375      5.2396      0.0000
   3  12   9      1.4938      1.1117      0.6865      0.0000
   4  12   9      1.5939      0.0609     -1.6137      0.0000
  -6  13   9      2.5848      0.5783     -2.6254      0.0000
  -5  13   9      1.8044      0.7140      2.4848      0.0000
  -4  13   9      6.5232      0.3201     -6.0702      0.0000
  -3  13   9      2.7473      0.4239      2.1322      0.0000
  -2  13   9      0.0000      0.9264     -0.2834      0.0000
  -1  13   9      8.2923      0.5884      8.1166      0.0000
   0  13   9      8.0080      0.6063      8.0804      0.0000
   1  13   9      1.4232      1.1117     -2.0097      0.0000
   2  13   9      1.4589      1.1117      0.3496      0.0000
   3  13   9      5.0538      0.3458      5.0530      0.0000
  -5  14   9      0.0000      0.8650      0.4675      0.0000
  -4  14   9      4.4254      0.5553      3.9609      0.0000
  -3  14   9      1.3549      0.7583      1.4794      0.0000
  -2  14   9      6.5369      0.4828      6.9788      0.0000
  -1  14   9      8.6565      0.8188      8.5524      0.0000
   0  14   9      0.5241      1.2220     -1.5572      0.0000
   1  14   9      4.9196      0.3503     -4.9841      0.0000
   2  14   9      4.8316      0.3617      4.8087      0.0000
   3  14   9      5.0674      0.3449      5.0165      0.0000
  -5  15   9      3.1215      0.5049      3.1923      0.0000
  -4  15   9      6.0541      0.3399     -5.9830      0.0000
  -3  15   9      0.0000      0.9124      0.7584      0.0000
  -2  15   9      4.1507      0.3251     -4.3135      0.0000
  -1  15   9      1.3584      0.6347      1.3416      0.0000
   0  15   9      0.0000      0.7921      0.9903      0.0000
   1  15   9      1.4589      1.1117      2.1947      0.0000
   2  15   9      1.5052      1.1117      0.6450      0.0000
   3  15   9      1.5502      1.1117      0.9974      0.0000
  -5  16   9      1.0546      0.9447      1.4901      0.0000
  -4  16   9      4.9889      0.4347     -5.0891      0.0000
  -3  16   9      0.1920      0.9014     -0.2659      0.0000
  -2  16   9      3.3187      0.3986      3.1033      0.0000
  -1  16   9      1.1564      0.7889      0.2696      0.0000
   0  16   9      5.5586      0.3207      5.4963      0.0000
   1  16   9      0.0000      0.9077     -0.1119      0.0000
   2  16   9      3.4514      0.5064     -3.4626      0.0000
  -4  17   9      3.5013      0.5140     -2.9812      0.0000
  -3  17   9      6.5716      1.0158     -6.0745      0.0000
  -2  17   9      1.9071      0.6276      1.8062      0.0000
  -1  17   9      5.0685      0.3348     -4.7992      0.0000
   0  17   9      2.3142      0.5664      2.1474      0.0000
   1  17   9      0.0000      0.9264      0.3717      0.0000
   2  17   9      1.1864      1.0399      1.4208      0.0000
  -4  18   9      4.2668      0.4894     -3.5660      0.0000
  -3  18   9      4.6126      0.4394     -4.4305      0.0000
  -2  18   9      1.0795      0.9031     -1.3298      0.0000
  -1  18   9      1.5761      1.4909      1.9696      0.0000
   0  18   9      0.0000      0.9264     -1.1877      0.0000
   1  18   9      5.0095      0.4603      4.9023      0.0000
   2  18   9      2.2079      0.8246     -2.4400      0.0000
  -3  19   9      5.7258      0.4172     -5.2920      0.0000
  -2  19   9      5.8261      0.3977      5.5411      0.0000
  -1  19   9      3.7685      0.4470     -3.1220      0.0000
   0  19   9      1.9166      0.8233      1.7848      0.0000
   1  19   9      4.6469      0.4910      4.5454      0.0000
  -2  20   9      6.2208      0.4011     -5.5519      0.0000
  -1  20   9      4.8738      0.4369      4.5109      0.0000
   0  20   9      2.5269      0.6725      1.8059      0.0000
  -6   0  10      1.2822      0.9380     -0.6310      0.0000
  -4   0  10      4.2865      0.4361      3.9984      0.0000
  -2   0  10      2.0381      0.6551      1.6252      0.0000
   0   0  10      0.0000      0.9448      0.1857      0.0000
   2   0  10      1.3989      1.1117      0.7401      0.0000
   4   0  10      1.5166      0.8149      0.7657      0.0000
  -7   1  10      2.2273      0.6875      2.0518      0.0000
  -6   1  10      1.7419      0.9031      1.7782      0.0000
  -5   1  10      1.7720      0.4735      2.0852      0.0000
  -4   1  10      7.5035      0.2332      7.3474      0.0000
  -3   1  10      1.3153      0.6883      2.0144      0.0000
  -2   1  10      0.0000      0.7026      0.1359      0.0000
  -1   1  10      0.9305      0.7806      0.6620      0.0000
   0   1  10      0.0000      0.7828      0.5882      0.0000
   1   1  10      4.9474      0.3484     -4.8403      0.0000
   2   1  10      1.3989      1.1117      1.8073      0.0000
   3   1  10      1.4589      1.1117      1.9808      0.0000
   4   1  10      1.5166      1.1117      2.2492      0.0000
  -7   2  10      2.7179      0.4615     -3.1595      0.0000
  -6   2  10      0.4073      0.7530     -0.2313      0.0000
  -5   2  10      2.5838      0.3653     -2.3898      0.0000
  -4   2  10      1.2424      0.5896      1.5661      0.0000
  -3   2  10      0.8439      0.7562     -0.7208      0.0000
  -2   2  10      0.0000      0.7122     -0.7860      0.0000
  -1   2  10      2.5171      0.4629     -2.6838      0.0000
   0   2  10      4.2681      0.3562      4.0370      0.0000
   1   2  10      5.5368      0.3069     -5.4887      0.0000
   2   2  10      4.4890      0.3893     -4.4787      0.0000
   3   2  10      1.4589      1.1117      2.8556      0.0000
   4   2  10      1.5166      1.1117     -2.1301      0.0000
  -7   3  10      4.8646      0.3425     -4.4973      0.0000
  -6   3  10      4.4060      0.3180     -4.3042      0.0000
  -5   3  10      1.7399      0.5840     -1.6129      0.0000
  -4   3  10      6.2511      0.2419      6.4219      0.0000
  -3   3  10      3.1954      0.3778      3.3452      0.0000
  -2   3  10      2.8389      0.3756      2.4452      0.0000
  -1   3  10      5.1276      0.3028     -5.0066      0.0000
   0   3  10      4.5911      0.5499     -4.3233      0.0000
   1   3  10      3.1169      0.5607     -3.0319      0.0000
   2   3  10      1.3988      1.1117      0.3954      0.0000
   3   3  10      3.5252      0.4958     -3.5862      0.0000
   4   3  10      2.0549      0.0354     -2.0524      0.0000
  -7   4  10      4.2136      0.3547     -3.8065      0.0000
  -6   4  10      4.1405      0.3306      4.1752      0.0000
  -5   4  10      4.7752      0.2853     -4.3722      0.0000
  -4   4  10      1.8932      0.5275      1.3694      0.0000
  -3   4  10      4.9740      0.3096     -4.9514      0.0000
  -2   4  10      8.3234      0.3266     -8.2632      0.0000
  -1   4  10      2.7850      0.3870     -2.5386      0.0000
   0   4  10      2.9001      0.7115     -3.2185      0.0000
   1   4  10      3.4861      0.5014     -3.4389      0.0000
   2   4  10      5.2992      0.3298     -5.3198      0.0000
   3   4  10      1.4589      1.1117     -0.5893      0.0000
   4   4  10      3.3658      0.0361     -3.3528      0.0000
  -7   5  10      2.9214      0.7811     -3.2190      0.0000
  -6   5  10      1.3979      0.6485     -1.3862      0.0000
  -5   5  10      2.9763      0.3506     -2.9583      0.0000
  -4   5  10      0.9440      0.6909     -1.2238      0.0000
  -3   5  10      2.9916      0.3734     -2.8938      0.0000
  -2   5  10      2.0559      0.4309      1.2667      0.0000
  -1   5  10      6.8895      0.9302     -7.2727      0.0000
   0   5  10      1.8713      0.9600     -2.4270      0.0000
   1   5  10      1.3615      1.1117     -0.7906      0.0000
   2   5  10      3.6166      0.4833      3.5954      0.0000
   3   5  10      1.4706      1.1117     -0.5697      0.0000
   4   5  10      4.1098      0.0354     -4.1180      0.0000
  -6   6  10      1.3183      1.1821      2.4155      0.0000
  -5   6  10      7.1509      0.2594      7.1587      0.0000
  -4   6  10      3.6038      0.2901     -3.4581      0.0000
  -3   6  10      3.0781      0.3602      3.0552      0.0000
  -2   6  10     12.2398      0.2901    -12.1952      0.0000
  -1   6  10     14.6744      0.3187     14.0756      0.0000
   0   6  10      0.0000      1.0804     -1.0691      0.0000
   1   6  10      1.3741      1.1117     -0.8748      0.0000
   2   6  10      1.4230      1.1117     -0.2576      0.0000
   3   6  10      1.4823      1.1117      2.2276      0.0000
   4   6  10      3.2038      0.0303     -3.1673      0.0000
  -6   7  10      0.7225      1.1463      1.1389      0.0000
  -5   7  10      1.6223      1.1298      1.5691      0.0000
  -4   7  10      2.3173      0.5101      2.2635      0.0000
  -3   7  10      0.0000      0.8389      0.6261      0.0000
  -2   7  10      5.8533      0.2626      5.7258      0.0000
  -1   7  10      5.0696      0.2672     -5.1240      0.0000
   0   7  10      2.8644      0.7881      3.1652      0.0000
   1   7  10      1.3865      1.1117      0.0958      0.0000
   2   7  10      1.4352      1.1117      1.1097      0.0000
   3   7  10      1.4822      1.1117      0.4136      0.0000
   4   7  10      0.4143      0.4143     -0.3085      0.0000
  -6   8  10      3.5694      0.4391     -3.7285      0.0000
  -5   8  10      7.4476      0.4223      7.1649      0.0000
  -4   8  10      2.3723      0.4392      1.6076      0.0000
  -3   8  10      1.8346      0.5039      1.9855      0.0000
  -2   8  10      4.9062      0.9772     -5.2154      0.0000
  -1   8  10      9.4839      0.5324      9.7422      0.0000
   0   8  10      3.5204      0.7309      3.6728      0.0000
   1   8  10      1.3989      1.1117     -1.7006      0.0000
   2   8  10      1.4471      1.1117     -1.9112      0.0000
   3   8  10      1.4938      1.1117      2.4298      0.0000
   4   8  10      0.8286      0.1172      0.7650      0.0000
  -6   9  10      0.0000      0.8680     -0.7226      0.0000
  -5   9  10      3.1094      0.4485     -3.4969      0.0000
  -4   9  10      1.0418      0.7881     -0.5202      0.0000
  -3   9  10      6.5891      0.3205      6.6209      0.0000
  -2   9  10      0.0000      1.0804     -0.9611      0.0000
  -1   9  10      0.7636      1.0961      0.1652      0.0000
   0   9  10      0.0000      1.0563      0.5433      0.0000
   1   9  10      1.4111      1.1117      1.5813      0.0000
   2   9  10      1.4589      1.1117      1.2083      0.0000
   3   9  10      1.5052      1.1117     -0.2526      0.0000
  -6  10  10      0.7918      1.1620     -2.0033      0.0000
  -5  10  10      2.1779      0.5703     -2.5505      0.0000
  -4  10  10      2.3510      0.4603     -2.3570      0.0000
  -3  10  10      0.0000      1.0481     -0.5318      0.0000
  -2  10  10      6.3376      0.6013      6.2229      0.0000
  -1  10  10      0.0000      1.1346      1.0974      0.0000
   0  10  10      3.6637      0.7620      4.3946      0.0000
   1  10  10      1.4232      1.1117     -1.9638      0.0000
   2  10  10      1.4706      1.1117      0.2158      0.0000
   3  10  10      1.5166      1.1117     -1.3529      0.0000
  -6  11  10      0.0000      0.8758      0.2136      0.0000
  -5  11  10      4.6484      0.4202     -4.4550      0.0000
  -4  11  10      1.2575      1.0431      1.7859      0.0000
  -3  11  10      4.6295      0.9176      4.1799      0.0000
  -2  11  10      5.2209      0.6835      4.7387      0.0000
  -1  11  10      0.0000      1.1422     -1.5145      0.0000
   0  11  10      0.0000      1.1571     -0.5087      0.0000
   1  11  10      1.4352      1.1117      1.5061      0.0000
   2  11  10      1.4823      1.1117      2.0054      0.0000
   3  11  10      3.7425      0.4670      3.7687      0.0000
  -5  12  10      0.0000      0.8490     -0.4446      0.0000
  -4  12  10      2.2352      0.5805     -1.1065      0.0000
  -3  12  10      2.5532      0.4282     -2.5019      0.0000
  -2  12  10      4.6579      0.7452      4.7152      0.0000
  -1  12  10      0.0000      1.1864      0.0639      0.0000
   0  12  10      0.0000      1.1571      0.7771      0.0000
   1  12  10      3.4762      0.5028     -3.3955      0.0000
   2  12  10      1.4938      1.1117      2.6774      0.0000
   3  12  10      1.5391      1.1117      1.4140      0.0000
  -5  13  10      3.5735      0.4360     -3.9773      0.0000
  -4  13  10      6.1517      0.4479      5.6849      0.0000
  -3  13  10      3.1635      0.6100     -2.6106      0.0000
  -2  13  10      0.0000      1.1571     -0.0728      0.0000
  -1  13  10      1.5502      1.2498     -0.1071      0.0000
   0  13  10      4.4002      0.7779     -5.5929      0.0000
   1  13  10      4.1596      0.4202      4.1562      0.0000
   2  13  10      1.5052      1.1117      0.9991      0.0000
   3  13  10      1.5612      1.1117      0.0868      0.0000
  -5  14  10      3.0587      0.4986     -3.4513      0.0000
  -4  14  10      2.0095      0.6495     -1.1339      0.0000
  -3  14  10      1.6465      0.6752      1.6496      0.0000
  -2  14  10      0.9691      1.1682     -1.5729      0.0000
  -1  14  10      2.1287      1.1974     -2.2211      0.0000
   0  14  10      1.7082      1.3036      1.9366      0.0000
   1  14  10      6.0181      0.2904     -5.9203      0.0000
   2  14  10      1.5279      1.1117     -1.2394      0.0000
  -4  15  10      2.4153      0.9045      2.5882      0.0000
  -3  15  10      0.6529      0.8691      1.7081      0.0000
  -2  15  10      3.9794      0.3169     -4.0607      0.0000
  -1  15  10      2.3873      0.3943     -2.0048      0.0000
   0  15  10      5.3989      0.3107     -5.6595      0.0000
   1  15  10      1.5052      1.1117      1.5145      0.0000
   2  15  10      1.5391      1.1117      1.3881      0.0000
  -4  16  10      5.1153      0.4214     -4.4747      0.0000
  -3  16  10      2.5090      0.5356      2.7909      0.0000
  -2  16  10      0.0000      0.9310     -1.0435      0.0000
  -1  16  10      0.0000      0.7882      0.5368      0.0000
   0  16  10      1.3101      0.8894     -0.5194      0.0000
   1  16  10      1.4589      0.9651      1.0002      0.0000
  -4  17  10      0.0000      1.0883     -0.5791      0.0000
  -3  17  10      2.4728      1.5952      2.4636      0.0000
  -2  17  10      1.1834      0.9448      0.7408      0.0000
  -1  17  10      0.4538      1.0883     -0.0143      0.0000
   0  17  10      1.1571      0.9448      1.7297      0.0000
   1  17  10      1.5939      0.8986      1.5178      0.0000
  -3  18  10      1.2048      1.0018      1.5830      0.0000
  -2  18  10      0.1490      1.1645      1.0630      0.0000
  -1  18  10      3.9170      0.6073      3.3976      0.0000
   0  18  10      1.1718      0.9804      0.4049      0.0000
  -2  19  10      1.7082      0.8953     -1.1256      0.0000
  -1  19  10      1.6478      0.8267      1.6922      0.0000
  -5   0  11      7.0028      0.3725      7.2360      0.0000
  -3   0  11      7.5421      0.4474     -8.1335      0.0000
  -1   0  11      0.9264      0.9978      0.7345      0.0000
   1   0  11      1.4111      1.1117      1.2842      0.0000
   3   0  11      1.5052      1.1117      2.6017      0.0000
  -6   1  11      5.3172      0.3125     -5.0844      0.0000
  -5   1  11      1.2027      0.6544     -0.6287      0.0000
  -4   1  11      1.4782      0.6439      1.4037      0.0000
  -3   1  11      4.3850      0.3602     -4.7667      0.0000
  -2   1  11      4.2207      0.3454      4.2509      0.0000
  -1   1  11      8.4826      0.3176     -8.7410      0.0000
   0   1  11      6.2421      0.5133      6.3745      0.0000
   1   1  11      1.4110      1.1117      0.2352      0.0000
   2   1  11      1.4589      1.1117     -1.1759      0.0000
   3   1  11      3.5928      0.4865     -3.6323      0.0000
  -6   2  11      6.8282      0.2914     -6.6499      0.0000
  -5   2  11      2.4271      0.3995      2.4886      0.0000
  -4   2  11      0.0000      0.6926      0.2459      0.0000
  -3   2  11      8.7957      0.3143     -9.1208      0.0000
  -2   2  11      3.0263      0.4028     -3.4141      0.0000
  -1   2  11      6.1951      0.3308      6.1203      0.0000
   0   2  11     10.4975      0.4949    -10.7295      0.0000
   1   2  11      4.5686      0.3826      4.5628      0.0000
   2   2  11      1.4589      1.1117     -0.8711      0.0000
   3   2  11      1.5052      1.1117      1.5110      0.0000
  -6   3  11      9.4997      0.2791     -9.7436      0.0000
  -5   3  11      2.5460      0.3936     -2.3224      0.0000
  -4   3  11      1.3556      0.6168      0.5297      0.0000
  -3   3  11      6.8305      0.3202     -6.8848      0.0000
  -2   3  11      1.0526      0.7746     -0.6716      0.0000
  -1   3  11      9.4219      0.4496     -9.7296      0.0000
   0   3  11      5.6107      0.5624      5.8128      0.0000
   1   3  11      5.7048      0.3064      5.6831      0.0000
   2   3  11      1.4589      1.1117      2.9011      0.0000
   3   3  11      3.2989      0.5298     -3.2956      0.0000
  -6   4  11      0.0000      0.7938      1.4930      0.0000
  -5   4  11      7.5829      0.2672      7.3399      0.0000
  -4   4  11      4.7044      0.3235     -4.2909      0.0000
  -3   4  11      5.7589      0.3211     -5.7739      0.0000
  -2   4  11      2.1675      0.4799     -2.0754      0.0000
  -1   4  11     15.2691      0.3467     14.3405      0.0000
   0   4  11      6.2035      0.5557     -5.9499      0.0000
   1   4  11      3.1552      0.5539      3.1654      0.0000
   2   4  11      4.9440      0.3535      4.9088      0.0000
   3   4  11      1.5165      1.1117     -0.2418      0.0000
  -6   5  11      5.1872      0.3760     -5.7687      0.0000
  -5   5  11      4.6067      0.4009     -3.9001      0.0000
  -4   5  11      4.6669      0.3273      4.2331      0.0000
  -3   5  11      1.3201      0.9286     -0.7639      0.0000
  -2   5  11      6.0722      0.2978     -5.7371      0.0000
  -1   5  11     11.6163      0.3148    -11.6953      0.0000
   0   5  11      3.7195      0.6983      3.9693      0.0000
   1   5  11      5.6776      0.3078      5.6833      0.0000
   2   5  11      3.9868      0.4384      3.9840      0.0000
   3   5  11      1.5166      1.1117      0.1098      0.0000
  -6   6  11      4.1148      0.4167     -4.0696      0.0000
  -5   6  11     11.6209      0.3382     11.4305      0.0000
  -4   6  11      6.9597      0.5075     -7.0840      0.0000
  -3   6  11      8.3784      0.3065     -8.4098      0.0000
  -2   6  11      5.7154      0.2961     -5.2587      0.0000
  -1   6  11      8.7401      0.3010      8.8053      0.0000
   0   6  11      0.0000      0.9538      0.3973      0.0000
   1   6  11      1.4352      1.1117      2.2649      0.0000
   2   6  11      1.4823      1.1117      2.1009      0.0000
   3   6  11      1.5278      1.1117     -0.1403      0.0000
  -6   7  11      0.7807      0.9070     -0.6846      0.0000
  -5   7  11     10.3909      0.6317    -10.2297      0.0000
  -4   7  11      1.5934      0.7617      1.8352      0.0000
  -3   7  11      6.5984      0.3064      6.4998      0.0000
  -2   7  11      0.0000      0.7385      0.1979      0.0000
  -1   7  11      7.7353      0.2932     -7.9371      0.0000
   0   7  11      0.7639      1.1496     -1.5394      0.0000
   1   7  11      1.4471      1.1117      2.4908      0.0000
   2   7  11      1.4823      1.1117      1.9583      0.0000
   3   7  11      1.5391      1.1117     -1.4603      0.0000
  -6   8  11      4.1631      0.4354     -3.8137      0.0000
  -5   8  11      2.6753      0.4920     -2.0122      0.0000
  -4   8  11      3.7526      0.4065     -4.0059      0.0000
  -3   8  11      1.1458      1.3361     -1.2935      0.0000
  -2   8  11      3.6865      0.3622     -3.5565      0.0000
  -1   8  11      4.4352      0.6842     -3.5770      0.0000
   0   8  11      2.6528      0.9059      2.4725      0.0000
   1   8  11      1.4589      1.1117      0.4969      0.0000
   2   8  11      1.4938      1.1117      1.7598      0.0000
   3   8  11      1.5502      1.1117     -0.3864      0.0000
  -5   9  11      4.4111      0.3887     -3.8849      0.0000
  -4   9  11      5.0709      0.3744     -4.9379      0.0000
  -3   9  11      3.8250      0.6568      4.1078      0.0000
  -2   9  11      6.7926      0.6218      5.5896      0.0000
  -1   9  11      4.7092      0.6907     -4.6152      0.0000
   0   9  11      2.7105      0.9314     -3.0347      0.0000
   1   9  11      4.6246      0.3779      4.6640      0.0000
   2   9  11      1.5045      1.1117      0.0212      0.0000
  -5  10  11      5.3456      0.3612     -4.7090      0.0000
  -4  10  11      8.8122      0.3350     -8.6983      0.0000
  -3  10  11      2.6730      0.6175      2.3062      0.0000
  -2  10  11      1.1996      1.2290     -0.0365      0.0000
  -1  10  11      8.9359      0.6004     -8.9225      0.0000
   0  10  11      1.1117      1.2903     -2.1534      0.0000
   1  10  11      1.4823      1.1117     -0.7733      0.0000
   2  10  11      1.5166      1.1117      2.2799      0.0000
  -5  11  11      2.8168      0.4959     -2.5779      0.0000
  -4  11  11      2.0384      1.6752     -1.4053      0.0000
  -3  11  11      5.6246      1.0552     -5.1554      0.0000
  -2  11  11      5.1213      0.7394      4.9388      0.0000
  -1  11  11      9.3710      0.6139     -9.5940      0.0000
   0  11  11      7.6998      0.6621     -7.7393      0.0000
   1  11  11      4.4622      0.3917      4.4991      0.0000
   2  11  11      1.5279      1.1117     -2.2785      0.0000
  -5  12  11      2.0126      0.6278      1.1373      0.0000
  -4  12  11      6.1083      0.3573     -6.0081      0.0000
  -3  12  11      3.9370      0.3484      3.4576      0.0000
  -2  12  11      3.4959      0.8957     -2.6892      0.0000
  -1  12  11      5.4995      0.7239     -6.1629      0.0000
   0  12  11      8.6509      0.6566     -9.5570      0.0000
   1  12  11      3.6402      0.4801     -3.5514      0.0000
   2  12  11      1.5375      1.1117      0.0281      0.0000
  -4  13  11      1.9223      0.7387     -2.4794      0.0000
  -3  13  11      3.6165      0.6343     -3.1057      0.0000
  -2  13  11      0.0000      1.2702      1.0293      0.0000
  -1  13  11      9.5362      0.6338     -9.4923      0.0000
   0  13  11      8.7398      0.2000     -8.7426      0.0000
   1  13  11      1.5166      1.1117      1.9150      0.0000
   2  13  11      1.5612      1.1117      1.9364      0.0000
  -4  14  11      0.8386      0.9061     -0.8741      0.0000
  -3  14  11      2.7960      0.7901      2.0039      0.0000
  -2  14  11      2.8099      1.0539      2.4500      0.0000
  -1  14  11      0.0000      1.2429     -0.2095      0.0000
   0  14  11      3.6917      0.4734     -3.7087      0.0000
   1  14  11      1.5391      1.1117     -1.4518      0.0000
  -4  15  11      0.8689      1.0399      0.0811      0.0000
  -3  15  11      0.8691      1.3489      0.4619      0.0000
  -2  15  11      1.2290      1.3552      0.9272      0.0000
  -1  15  11      2.2918      1.2604     -1.1912      0.0000
   0  15  11      4.4080      0.3690     -4.8480      0.0000
   1  15  11      1.5502      1.1117     -1.0623      0.0000
  -3  16  11      2.3363      1.2780      1.2273      0.0000
  -2  16  11      0.0000      1.3036      0.6552      0.0000
  -1  16  11      0.0000      1.2702     -0.3660      0.0000
   0  16  11      0.7639      0.9264      0.5230      0.0000
  -2  17  11      0.0000      1.3232     -1.6491      0.0000
  -1  17  11      2.4996      1.2625      1.3236      0.0000
  -6   0  12      6.7417      0.4277     -6.8674      0.0000
  -4   0  12      4.8634      0.5490     -4.0993      0.0000
  -2   0  12      2.0549      0.8269     -1.6865      0.0000
   0   0  12      5.7408      0.3045     -5.7346      0.0000
   2   0  12      1.5052      1.1117      0.8262      0.0000
  -6   1  12      3.2012      0.4139      3.4038      0.0000
  -5   1  12      1.6010      0.5644     -1.1243      0.0000
  -4   1  12      0.0000      0.8527      0.3763      0.0000
  -3   1  12      1.7195      0.6310      1.9995      0.0000
  -2   1  12      4.8175      0.5644      4.6331      0.0000
  -1   1  12      0.9595      0.8975     -0.9621      0.0000
   0   1  12      1.4352      1.1117      2.2152      0.0000
   1   1  12      3.7195      0.4699     -3.7344      0.0000
   2   1  12      1.5052      1.1117      1.5056      0.0000
  -6   2  12      3.1784      0.4160      2.9835      0.0000
  -5   2  12      1.1576      0.7684      1.2387      0.0000
  -4   2  12      1.2055      0.8851     -1.8487      0.0000
  -3   2  12      2.8573      0.4693     -3.1422      0.0000
  -2   2  12      2.1479      0.5707     -2.2332      0.0000
  -1   2  12      0.0000      0.8619     -0.0599      0.0000
   0   2  12      1.4351      1.1117      0.2832      0.0000
   1   2  12      1.4706      1.1117      1.5235      0.0000
   2   2  12      1.5166      1.1117      2.2132      0.0000
  -6   3  12      4.2594      0.3626      4.0830      0.0000
  -5   3  12      0.0000      0.8977      0.6312      0.0000
  -4   3  12      1.3939      0.9056      0.6606      0.0000
  -3   3  12      4.3965      0.4306     -4.4522      0.0000
  -2   3  12      0.0000      0.8360     -0.2625      0.0000
  -1   3  12      5.2604      0.4453      5.2764      0.0000
   0   3  12      1.4471      1.1117      1.4994      0.0000
   1   3  12      1.4706      1.1117      0.9993      0.0000
   2   3  12      1.5166      1.1117      0.9918      0.0000
  -5   4  12      3.4439      0.4906      3.4693      0.0000
  -4   4  12      0.2407      0.8683      1.8436      0.0000
  -3   4  12      4.0075      0.6209     -3.6073      0.0000
  -2   4  12      4.0068      0.5089      3.9797      0.0000
  -1   4  12      6.6939      0.3790     -6.8048      0.0000
   0   4  12      5.3732      0.3253      5.3712      0.0000
   1   4  12      1.4816      1.1117      0.0273      0.0000
   2   4  12      1.5166      1.1117      1.0676      0.0000
  -5   5  12      3.0217      0.7043     -3.0817      0.0000
  -4   5  12      2.0973      0.6192      1.8039      0.0000
  -3   5  12      0.8585      0.8301     -0.4817      0.0000
  -2   5  12      2.3456      0.6158     -2.2546      0.0000
  -1   5  12      4.2253      0.3889      4.7724      0.0000
   0   5  12      3.8909      0.7674     -4.2766      0.0000
   1   5  12      1.4823      1.1117      2.3748      0.0000
   2   5  12      1.5279      1.1117      0.6401      0.0000
  -5   6  12      0.0000      1.1325      0.8684      0.0000
  -4   6  12      2.9562      0.4891      2.7069      0.0000
  -3   6  12      1.5517      0.7509      0.1381      0.0000
  -2   6  12      3.3630      0.4584      4.0425      0.0000
  -1   6  12      1.9610      0.6114      1.6392      0.0000
   0   6  12      2.2843      1.0520      3.1924      0.0000
   1   6  12      1.4938      1.1117      1.5152      0.0000
   2   6  12      1.5279      1.1117      0.8271      0.0000
  -5   7  12      0.0000      0.8357      0.4128      0.0000
  -4   7  12      7.3557      0.5577     -6.9831      0.0000
  -3   7  12      1.7281      0.5908      1.9542      0.0000
  -2   7  12      4.6246      0.3674      4.3137      0.0000
  -1   7  12      4.3571      0.7131      5.1115      0.0000
   0   7  12      2.8282      0.9356     -3.4386      0.0000
   1   7  12      1.4933      1.1117     -0.0498      0.0000
   2   7  12      1.5391      1.1117      1.4784      0.0000
  -5   8  12      1.4231      1.1496     -0.1613      0.0000
  -4   8  12      0.5726      0.8786      0.0463      0.0000
  -3   8  12      1.0435      0.8003     -0.3527      0.0000
  -2   8  12      2.6084      0.4162     -2.6510      0.0000
  -1   8  12      3.9565      0.7546      3.5460      0.0000
   0   8  12      1.4823      1.1117      1.8663      0.0000
   1   8  12      1.5052      1.1117     -1.2056      0.0000
   2   8  12      1.5502      1.1117     -0.6370      0.0000
  -5   9  12      4.1494      0.5996      4.5032      0.0000
  -4   9  12      3.0848      0.5312     -2.9600      0.0000
  -3   9  12      2.4456      0.4528     -2.2408      0.0000
  -2   9  12      1.8154      1.2970     -0.6019      0.0000
  -1   9  12      2.2233      1.0918      0.3384      0.0000
   0   9  12      3.9085      0.4472     -3.8587      0.0000
   1   9  12      1.5166      1.1117     -2.6241      0.0000
   2   9  12      1.5612      1.1117     -0.5403      0.0000
  -4  10  12      1.6437      0.7298      1.3941      0.0000
  -3  10  12      2.2696      0.4557     -2.1375      0.0000
  -2  10  12      6.5402      0.6904     -7.2752      0.0000
  -1  10  12      1.5722      1.2770     -1.8237      0.0000
   0  10  12      1.5052      1.1117     -1.1559      0.0000
   1  10  12      1.5276      1.1117     -0.1141      0.0000
  -4  11  12      3.5475      0.6740      3.2430      0.0000
  -3  11  12      3.6118      0.9140      3.8213      0.0000
  -2  11  12      1.3615      1.3232     -1.1709      0.0000
  -1  11  12      2.8524      1.0468     -3.2382      0.0000
   0  11  12      1.5166      1.1117      1.7962      0.0000
   1  11  12      3.2570      0.5366     -3.2363      0.0000
  -4  12  12      4.5977      0.8870      4.0919      0.0000
  -3  12  12      0.0000      1.2970     -0.2523      0.0000
  -2  12  12      1.1117      1.2770     -0.1497      0.0000
  -1  12  12      0.5859      1.2770     -1.0885      0.0000
   0  12  12      1.5279      1.1117     -0.5600      0.0000
   1  12  12      1.5502      1.1117      2.5631      0.0000
  -3  13  12      2.5405      1.2613      2.6607      0.0000
  -2  13  12      0.9448      1.3361      1.2474      0.0000
  -1  13  12      2.1687      1.2537     -2.0495      0.0000
   0  13  12      1.5502      1.1117      2.3583      0.0000
  -3  14  12      3.9348      0.4442     -3.8533      0.0000
  -2  14  12      0.1853      1.3232      0.5926      0.0000
  -1  14  12      1.9862      1.4292     -0.0794      0.0000
  -5   0  13      1.3232      1.1718      1.2091      0.0000
  -3   0  13      0.0000      1.0563     -0.1472      0.0000
  -1   0  13      1.7964      1.0540      0.7682      0.0000
   1   0  13      6.6753      0.2618     -6.6592      0.0000
  -5   1  13      1.4827      1.0563      2.3537      0.0000
  -4   1  13      3.9228      0.6559     -4.2268      0.0000
  -3   1  13      0.0000      0.8350     -0.6504      0.0000
  -2   1  13      3.2563      0.7529      3.1682      0.0000
  -1   1  13      1.5591      0.8145      0.2942      0.0000
   0   1  13      5.9895      0.2918     -5.9087      0.0000
   1   1  13      1.5279      1.1117      2.2299      0.0000
  -5   2  13      6.5232      0.4164      6.0462      0.0000
  -4   2  13      0.0000      1.0684     -0.7650      0.0000
  -3   2  13      1.7113      0.7314     -0.9353      0.0000
  -2   2  13      0.0000      1.0603     -0.0654      0.0000
  -1   2  13      3.7779      0.4701     -4.0126      0.0000
   0   2  13      8.0443      0.2173      8.0307      0.0000
   1   2  13      5.1680      0.3382     -5.1434      0.0000
  -5   3  13      4.0161      0.4909      3.7328      0.0000
  -4   3  13      5.3481      0.9033     -4.8421      0.0000
  -3   3  13      4.3269      0.4071      4.2737      0.0000
  -2   3  13      3.5512      0.9707      3.7011      0.0000
  -1   3  13      2.3426      0.6172      2.6074      0.0000
   0   3  13      7.9044      0.2211     -7.8857      0.0000
   1   3  13      4.8951      0.3570      4.8083      0.0000
  -5   4  13      6.2540      0.4206      6.0293      0.0000
  -4   4  13      5.1849      0.4072      5.0746      0.0000
  -3   4  13      3.3962      0.4520     -2.8341      0.0000
  -2   4  13      5.9237      0.3712      5.2982      0.0000
  -1   4  13      1.0297      0.9380      0.0076      0.0000
   0   4  13      7.0942      0.2464      7.0189      0.0000
   1   4  13      1.5391      1.1117     -1.8155      0.0000
  -4   5  13      9.0751      0.3603     -8.6992      0.0000
  -3   5  13      5.8515      0.3962      6.2274      0.0000
  -2   5  13      9.6268      0.3458      9.0437      0.0000
  -1   5  13      3.9609      0.7661      3.7013      0.0000
   0   5  13      4.2936      0.4071     -4.2491      0.0000
   1   5  13      1.5391      1.1117     -0.1818      0.0000
  -4   6  13      4.8783      0.4379      4.4760      0.0000
  -3   6  13      1.9970      1.0454     -2.4558      0.0000
  -2   6  13      1.5539      0.8185     -1.6072      0.0000
  -1   6  13      2.2692      1.0376      2.8102      0.0000
   0   6  13      1.5166      1.1117      2.7411      0.0000
   1   6  13      1.5502      1.1117     -0.9532      0.0000
  -4   7  13      3.9448      0.4296     -4.2610      0.0000
  -3   7  13      1.4227      0.8267     -1.7808      0.0000
  -2   7  13      3.8880      0.4058      3.9591      0.0000
  -1   7  13      1.6046      1.2903      2.2264      0.0000
   0   7  13      1.5279      1.1117     -0.3518      0.0000
   1   7  13      1.5502      1.1117     -2.1638      0.0000
  -4   8  13      4.0522      0.3733      3.8586      0.0000
  -3   8  13      0.0000      0.9891      0.2712      0.0000
  -2   8  13      2.2656      0.5344     -1.3390      0.0000
  -1   8  13      2.6006      1.0641     -2.3328      0.0000
   0   8  13      1.5391      1.1117      2.1662      0.0000
  -3   9  13      5.5836      0.3433      5.4970      0.0000
  -2   9  13      4.4002      0.8220     -4.1380      0.0000
  -1   9  13      3.8997      0.8715      3.3778      0.0000
   0   9  13      1.5502      1.1117      1.4861      0.0000
  -3  10  13      3.5252      0.9227      2.6894      0.0000
  -2  10  13      3.6684      0.8867      3.2607      0.0000
  -1  10  13      3.2358      0.9527     -2.3306      0.0000
   0  10  13      3.4215      0.5108      3.3887      0.0000
  -2  11  13      2.1287      1.3000     -2.4690      0.0000
  -1  11  13      1.2290      0.0988      1.2416      0.0000
  -2   0  14      2.8584      0.8577     -3.2388      0.0000
   0   0  14      1.5502      0.7972      1.2632      0.0000
  -3   1  14      1.6218      0.0402      1.6422      0.0000
  -2   1  14      0.7190      0.2019      0.4244      0.0000
  -1   1  14      0.5445      0.0846      0.5346      0.0000
   0   1  14      1.5502      1.1117      1.2437      0.0000
  -3   2  14      1.4353      0.0592      1.4194      0.0000
  -2   2  14      2.1049      0.0920      2.1228      0.0000
  -1   2  14      0.9077      1.2360      0.3787      0.0000
   0   2  14      1.5502      1.1117     -1.7033      0.0000
  -3   3  14      3.6788      0.4880      3.3205      0.0000
  -2   3  14      0.0000      0.9390      0.0905      0.0000
  -1   3  14      1.1718      1.2008     -1.2321      0.0000
   0   3  14      1.5612      1.1117      2.0174      0.0000
  -3   4  14      0.9654      1.3521     -1.6067      0.0000
  -2   4  14      1.1905      0.9943      1.1662      0.0000
  -1   4  14      1.9166      1.3552      2.2211      0.0000
  -3   5  14      2.4691      0.6208     -2.2516      0.0000
  -2   5  14      2.6981      0.5925      2.0115      0.0000
  -1   5  14      2.9001      1.0295     -3.5883      0.0000
  -2   6  14      1.7801      0.7912     -1.9425      0.0000
  -1   6  14      1.5612      1.1117     -2.3588      0.0000
 
